# Supplementary material for: miR-486 is modulated by stretch and increases ventricular growth
Source: JCI Insight. 2019 Sep 12;4(19):e125507. doi: 10.1172/jci.insight.125507 (PMC6795397; doi:10.1172/jci.insight.125507)
Supplement: Supplemental Table 1 [file jciinsight-4-125507-s040.xlsx]

## Sheet: Mmu_fdr
	logConc	Log2(16/ST)	F(16/ST)	P.Value	fdr
mir.fa/mmu-miR-19b	-12.896	-2.03992	-4.11223	8.38e-18	5.77e-15
mir.fa/mmu-miR-19a	-14.8793	-1.90546	-3.74627	4.74e-15	1.63e-12
mir.fa/mmu-miR-145	-10.4924	-1.5895	-3.00946	7.34e-12	1.69e-09
mir.fa/mmu-miR-10b	-10.7016	-1.42584	-2.6867	6.77e-10	1.17e-07
mir.fa/mmu-miR-335-5p	-11.7308	-1.20098	-2.29896	1.85e-07	2.54e-05
mir.fa/mmu-miR-3096-5p	-17.6325	1.46178	2.75448	2.54e-07	2.91e-05
mir.fa/mmu-miR-9*	-21.8433	-3.06762	-8.38389	5.8e-05	0.00474357
mir.fa/mmu-let-7c-1*	-16.2957	-1.00913	-2.0127	6.2e-05	0.00474357
mir.fa/mmu-miR-429	-16.27	-1.00443	-2.00615	6.06e-05	0.00474357
mir.fa/mmu-miR-496	-16.154	-0.984651	-1.97883	7.31e-05	0.00503973
mir.fa/mmu-miR-26a-1*	-18.085	-1.1777	-2.26215	0.000103255	0.00646751
mir.fa/mmu-miR-192	-9.06507	0.852428	1.80554	0.000183308	0.0105249
mir.fa/mmu-miR-365-1*	-20.9331	-2.075	-4.21346	0.000241009	0.0127735
mir.fa/mmu-miR-1948	-16.914	0.953715	1.93685	0.000270327	0.013304
mir.fa/mmu-miR-410*	-18.5469	-1.16913	-2.24876	0.000303688	0.0139494
mir.fa/mmu-miR-208a-5p	-13.0408	-0.81591	-1.76041	0.000393319	0.0156083
mir.fa/mmu-miR-212-5p	-14.2602	0.823519	1.76972	0.000407763	0.0156083
mir.fa/mmu-let-7a-2*	-35.643	28.7461	450242021	0.000380546	0.0156083
mir.fa/mmu-miR-215*	-18.826	1.17092	2.25155	0.000484112	0.0175554
mir.fa/mmu-miR-1983	-11.2539	-0.777631	-1.71431	0.000655046	0.0225663
mir.fa/mmu-miR-200c	-16.9036	-0.876356	-1.83573	0.000756594	0.0241471
mir.fa/mmu-miR-212-3p	-18.1744	1.00603	2.00838	0.000771026	0.0241471
mir.fa/mmu-miR-203	-17.8503	-0.964635	-1.95157	0.000825267	0.0247221
mir.fa/mmu-miR-673-3p	-13.6395	0.758739	1.69201	0.001031	0.0295982
mir.fa/mmu-miR-99b	-3.1046	0.741843	1.67231	0.00110075	0.0303366
mir.fa/mmu-miR-377	-15.9259	-0.786318	-1.72467	0.00138199	0.0329997
mir.fa/mmu-miR-10a	-10.5627	-0.734068	-1.66332	0.00126884	0.0329997
mir.fa/mmu-miR-221*	-11.9756	-0.731024	-1.65982	0.0013813	0.0329997
mir.fa/mmu-miR-3102-3p.2	-17.2158	0.854265	1.80784	0.00138896	0.0329997
mir.fa/mmu-miR-130a*	-18.351	-0.979001	-1.9711	0.00162696	0.0373658
mir.fa/mmu-miR-486	-9.00815	0.708411	1.634	0.00183391	0.0394864
mir.fa/mmu-miR-3107	-9.00815	0.708411	1.634	0.00183391	0.0394864
mir.fa/mmu-miR-412-5p	-16.8165	-0.780407	-1.71761	0.00233539	0.0487602
mir.fa/mmu-miR-3072*	-20.343	-1.4672	-2.76484	0.00244032	0.0494523
mir.fa/mmu-miR-496*	-35.8854	-28.2612	-3.21715e+08	0.00253416	0.0498866
mir.fa/mmu-miR-186	-8.94651	-0.668988	-1.58996	0.00324044	0.0620185
mir.fa/mmu-miR-151-5p	-8.32504	0.651271	1.57055	0.00413876	0.0770705
mir.fa/mmu-miR-203*	-35.9552	-28.1217	-2.92062e+08	0.00481682	0.080946
mir.fa/mmu-miR-669b*	-35.9641	-28.1039	-2.88475e+08	0.00481682	0.080946
mir.fa/mmu-miR-1943*	-21.0805	1.65233	3.1434	0.00462687	0.080946
mir.fa/mmu-miR-1955-3p	-35.8413	28.3495	3.42021e+08	0.00481682	0.080946
mir.fa/mmu-miR-871-3p	-20.7513	1.49497	2.81859	0.00558486	0.0916183
mir.fa/mmu-miR-92a-1*	-13.4662	-0.633444	-1.55126	0.00593924	0.0951659
mir.fa/mmu-miR-297b-5p	-21.9421	2.26859	4.81852	0.00723485	0.111412
mir.fa/mmu-miR-673-5p	-14.2398	0.623988	1.54113	0.00727656	0.111412
mir.fa/mmu-miR-190*	-18.5306	-0.863106	-1.81895	0.00772411	0.115694
mir.fa/mmu-miR-190b	-20.8864	1.48921	2.80734	0.00824399	0.118365
mir.fa/mmu-miR-669k*	-23.2864	-3.34938	-10.1921	0.00824607	0.118365
mir.fa/mmu-miR-708	-19.8047	1.13809	2.20089	0.00876713	0.123277
mir.fa/mmu-miR-205*	-36.0457	-27.9406	-2.57615e+08	0.00920399	0.126831
mir.fa/mmu-miR-185	-15.5677	-0.623096	-1.54018	0.00964394	0.130288
mir.fa/mmu-miR-802*	-22.6211	-2.69485	-6.47487	0.0101486	0.134468
mir.fa/mmu-miR-92b	-11.7974	0.583062	1.49803	0.0105203	0.1357
mir.fa/mmu-miR-208b*	-17.9109	-0.762147	-1.69601	0.0106354	0.1357
mir.fa/mmu-miR-341	-10.9091	0.575146	1.48983	0.0114217	0.143083
mir.fa/mmu-miR-376b*	-19.4711	-0.929494	-1.90461	0.0123148	0.148557
mir.fa/mmu-miR-144*	-21.0097	-1.30555	-2.47177	0.0123876	0.148557
mir.fa/mmu-miR-543*	-18.4315	-0.786861	-1.72532	0.0125055	0.148557
mir.fa/mmu-miR-380-5p	-18.7947	-0.854243	-1.80781	0.0129352	0.151057
mir.fa/mmu-miR-466e-5p	-21.198	-1.53749	-2.9029	0.0134199	0.151578
mir.fa/mmu-let-7f-2*	-21.1751	1.47205	2.77416	0.0134199	0.151578
mir.fa/mmu-miR-3107*	-18.6221	0.805195	1.74738	0.0139237	0.153555
mir.fa/mmu-miR-376c	-14.4105	-0.569619	-1.48413	0.0144369	0.153555
mir.fa/mmu-miR-1958	-23.3572	-3.217	-9.29852	0.0144741	0.153555
mir.fa/mmu-miR-301b*	-21.3518	-1.60132	-3.03422	0.0144863	0.153555
mir.fa/mmu-miR-132	-13.4602	0.561156	1.47545	0.0147791	0.154285
mir.fa/mmu-miR-134*	-19.266	0.898029	1.86352	0.0153013	0.157352
mir.fa/mmu-miR-127	-3.80495	0.547599	1.46165	0.0157421	0.159505
mir.fa/mmu-miR-450a-2*	-21.7398	-1.81122	-3.50939	0.0165095	0.164856
mir.fa/mmu-miR-138-2*	-22.3313	2.33093	5.03129	0.0174962	0.172212
mir.fa/mmu-miR-26a-2*	-17.4269	-0.650151	-1.56933	0.0183886	0.178447
mir.fa/mmu-miR-701*	-21.2267	-1.47162	-2.77333	0.0189824	0.181619
mir.fa/mmu-miR-222	-15.5373	-0.564024	-1.47839	0.0192426	0.181619
mir.fa/mmu-miR-3082-3p	-17.0042	0.606445	1.5225	0.0222345	0.207021
mir.fa/mmu-miR-101b	-15.0913	0.534362	1.4483	0.0242992	0.220494
mir.fa/mmu-miR-142-3p	-19.1172	-0.814193	-1.75831	0.0243215	0.220494
mir.fa/mmu-miR-298	-7.60059	-0.505148	-1.41927	0.0258756	0.231536
mir.fa/mmu-miR-3066	-22.068	2.00589	4.01636	0.0264228	0.233401
mir.fa/mmu-miR-466c-5p	-20.2807	-1.04827	-2.06805	0.0268282	0.233983
mir.fa/mmu-miR-182	-9.23362	-0.500996	-1.41519	0.0271976	0.234239
mir.fa/mmu-miR-433*	-16.047	-0.53718	-1.45113	0.0290702	0.245974
mir.fa/mmu-let-7c-2*	-14.2876	-0.506254	-1.42036	0.0296311	0.245974
mir.fa/mmu-let-7a-1*	-14.2876	-0.506254	-1.42036	0.0296311	0.245974
mir.fa/mmu-miR-547	-20.8443	1.28499	2.43681	0.0314835	0.258239
mir.fa/mmu-miR-375	-18.2422	0.658157	1.57807	0.0324288	0.262742
mir.fa/mmu-miR-381	-9.06194	0.483696	1.39832	0.0329258	0.262742
mir.fa/mmu-miR-133b	-16.521	-0.539463	-1.45343	0.0331765	0.262742
mir.fa/mmu-miR-376c*	-36.1914	27.6494	2.10522e+08	0.0341532	0.265466
mir.fa/mmu-miR-151-3p	-7.36514	0.478668	1.39346	0.0346934	0.265466
mir.fa/mmu-miR-219-3p*	-17.8663	0.61377	1.53025	0.0354321	0.265466
mir.fa/mmu-miR-96	-15.1584	-0.498636	-1.41288	0.0358281	0.265466
mir.fa/mmu-miR-1960	-18.3944	0.646957	1.56586	0.0365974	0.265466
mir.fa/mmu-miR-3079-3p	-21.8945	1.70875	3.26878	0.0366027	0.265466
mir.fa/mmu-miR-488	-21.9009	1.70581	3.26212	0.0366027	0.265466
mir.fa/mmu-miR-677	-21.8217	-1.65649	-3.15249	0.0366027	0.265466
mir.fa/mmu-miR-140	-15.4537	-0.499516	-1.41374	0.0374668	0.268902
mir.fa/mmu-miR-34a*	-20.013	0.958318	1.94304	0.0380588	0.270335
mir.fa/mmu-miR-351*	-13.8977	0.470203	1.3853	0.0417249	0.28868
mir.fa/mmu-miR-146b*	-21.5637	-1.60822	-3.04876	0.0422292	0.28868
mir.fa/mmu-miR-665	-18.1788	0.603204	1.51909	0.0424101	0.28868
mir.fa/mmu-miR-107*	-19.3151	-0.787868	-1.72652	0.0425105	0.28868
mir.fa/mmu-miR-467b	-20.6845	-1.13876	-2.20192	0.0427364	0.28868
mir.fa/mmu-miR-148b	-10.833	0.458244	1.37387	0.0435844	0.29155
mir.fa/mmu-miR-3112*	-23.5206	-2.88095	-7.36635	0.0443013	0.292094
mir.fa/mmu-miR-181a-1*	-11.6516	-0.457178	-1.37285	0.0445136	0.292094
mir.fa/mmu-miR-20a*	-19.8328	-0.850905	-1.80363	0.0450839	0.293045
mir.fa/mmu-miR-1964-3p	-16.2599	0.498645	1.41289	0.0461766	0.297343
mir.fa/mmu-miR-3084	-20.2771	0.970653	1.95973	0.0481959	0.307472
mir.fa/mmu-miR-1968	-18.7796	-0.671061	-1.59224	0.0492404	0.308669
mir.fa/mmu-miR-3109	-17.3857	0.544872	1.45889	0.0492795	0.308669
mir.fa/mmu-miR-1943	-15.0213	0.459626	1.37518	0.0512443	0.318084
mir.fa/mmu-miR-27a	-8.25806	0.439578	1.35621	0.0524024	0.322368
mir.fa/mmu-miR-1843-5p	-15.125	0.454573	1.37038	0.0552217	0.336706
mir.fa/mmu-miR-184	-13.284	0.435997	1.35285	0.0573163	0.346412
mir.fa/mmu-miR-27a*	-14.0037	-0.436546	-1.35336	0.0589609	0.353253
mir.fa/mmu-miR-139-5p	-18.3807	0.594994	1.51047	0.0597044	0.354623
mir.fa/mmu-miR-194	-13.6568	0.431134	1.34829	0.0613214	0.361115
mir.fa/mmu-miR-216a*	-21.2127	-1.18228	-2.26935	0.0623329	0.362718
mir.fa/mmu-miR-193b*	-20.6315	-1.03518	-2.04937	0.0626464	0.362718
mir.fa/mmu-miR-1a-2*	-36.3809	-27.2702	-1.61864e+08	0.0663365	0.380882
mir.fa/mmu-miR-3058*	-22.557	1.86452	3.64147	0.0679514	0.38693
mir.fa/mmu-miR-200a*	-20.5082	-0.938241	-1.91619	0.0700411	0.395043
mir.fa/mmu-miR-34b-5p	-13.6954	-0.416657	-1.33483	0.070523	0.395043
mir.fa/mmu-miR-1196	-15.9662	0.439629	1.35626	0.0738021	0.398103
mir.fa/mmu-miR-3057-3p	-22.9317	2.28966	4.88941	0.0743508	0.398103
mir.fa/mmu-miR-491	-22.9388	2.27134	4.82772	0.0743508	0.398103
mir.fa/mmu-miR-208a-3p	-10.3875	-0.404326	-1.32347	0.0746905	0.398103
mir.fa/mmu-miR-341*	-17.0408	0.468864	1.38402	0.0752602	0.398103
mir.fa/mmu-miR-503*	-15.1553	0.419672	1.33762	0.0762394	0.398103
mir.fa/mmu-miR-489	-23.6167	2.91928	7.56469	0.0770243	0.398103
mir.fa/mmu-miR-1964-5p	-23.621	2.91072	7.51993	0.0770243	0.398103
mir.fa/mmu-miR-3101	-23.6125	-2.69725	-6.48562	0.0770243	0.398103
mir.fa/mmu-miR-190b*	-23.6213	-2.68891	-6.44828	0.0770243	0.398103
mir.fa/mmu-miR-1947	-16.3179	0.439587	1.35622	0.0774249	0.398103
mir.fa/mmu-miR-540-5p	-18.5926	0.573914	1.48856	0.0805952	0.411334
mir.fa/mmu-miR-18a	-14.983	-0.412139	-1.33066	0.0811923	0.411334
mir.fa/mmu-miR-194-1*	-20.7719	1.00087	2.00121	0.0822238	0.413515
mir.fa/mmu-miR-340-3p	-18.3166	-0.540233	-1.45421	0.0829017	0.413515
mir.fa/mmu-miR-3473d	-21.5701	1.38667	2.61474	0.0834232	0.413515
mir.fa/mmu-miR-21*	-12.1623	0.392726	1.31287	0.0846494	0.416025
mir.fa/mmu-miR-301a	-8.23338	-0.389974	-1.31037	0.0851371	0.416025
mir.fa/mmu-miR-125a-3p	-13.996	0.396472	1.31628	0.0862716	0.4186
mir.fa/mmu-miR-3102*	-20.1984	0.849513	1.80189	0.0890629	0.429121
mir.fa/mmu-miR-215	-14.3545	0.393978	1.31401	0.0904209	0.432639
mir.fa/mmu-miR-141*	-20.7632	-0.996161	-1.99469	0.0919162	0.435066
mir.fa/mmu-miR-872*	-13.4936	0.386559	1.30727	0.092191	0.435066
mir.fa/mmu-miR-210*	-15.7062	-0.405627	-1.32466	0.0946154	0.442072
mir.fa/mmu-miR-679-3p	-20.9056	0.956713	1.94088	0.0949588	0.442072
mir.fa/mmu-miR-143*	-16.8952	-0.441082	-1.35762	0.0956686	0.442387
mir.fa/mmu-miR-667	-14.1368	-0.384959	-1.30582	0.0969788	0.444084
mir.fa/mmu-miR-3074-1-3p	-20.4776	0.849812	1.80227	0.0973247	0.444084
mir.fa/mmu-miR-106b	-13.5451	0.376107	1.29784	0.10175	0.461221
mir.fa/mmu-miR-152*	-11.7807	-0.370806	-1.29307	0.102999	0.462733
mir.fa/mmu-miR-205	-16.6065	-0.414162	-1.33252	0.10343	0.462733
mir.fa/mmu-miR-15b	-11.9635	-0.369557	-1.29196	0.104331	0.462733
mir.fa/mmu-miR-3475	-22.6367	1.7082	3.26754	0.105054	0.462733
mir.fa/mmu-miR-31	-7.78912	0.366641	1.28935	0.105441	0.462733
mir.fa/mmu-miR-365-2*	-19.4598	-0.616924	-1.5336	0.106543	0.464607
mir.fa/mmu-miR-302d	-20.2242	0.766787	1.70148	0.10889	0.47017
mir.fa/mmu-miR-34b-3p	-13.873	0.369572	1.29197	0.1094	0.47017
mir.fa/mmu-miR-652	-14.3762	0.371735	1.29391	0.109865	0.47017
mir.fa/mmu-miR-342-3p	-12.8303	0.361058	1.28437	0.114266	0.480072
mir.fa/mmu-miR-190	-16.2998	-0.393377	-1.31346	0.114386	0.480072
mir.fa/mmu-miR-670*	-21.573	-1.1577	-2.23101	0.115819	0.480072
mir.fa/mmu-miR-376a*	-17.3626	-0.434612	-1.35155	0.115907	0.480072
mir.fa/mmu-miR-669l	-18.5608	0.490145	1.40459	0.117289	0.480072
mir.fa/mmu-miR-1843b-5p	-14.5597	0.364216	1.28718	0.118329	0.480072
mir.fa/mmu-miR-140*	-16.2247	0.390655	1.31099	0.118861	0.480072
mir.fa/mmu-miR-183	-10.5575	0.353221	1.27741	0.119378	0.480072
mir.fa/mmu-miR-504*	-23.0135	-1.90106	-3.73487	0.120064	0.480072
mir.fa/mmu-miR-652*	-23.0151	-1.88814	-3.70157	0.120064	0.480072
mir.fa/mmu-miR-18b	-22.8993	1.70522	3.26079	0.120064	0.480072
mir.fa/mmu-miR-199b*	-13.2153	-0.355374	-1.27932	0.120743	0.480072
mir.fa/mmu-miR-185*	-18.2017	0.474341	1.38928	0.121279	0.480072
mir.fa/mmu-miR-362-5p	-14.8694	-0.36436	-1.28731	0.121934	0.480072
mir.fa/mmu-miR-674	-16.293	0.379835	1.30119	0.125546	0.485207
mir.fa/mmu-miR-137	-36.4856	27.0609	1.40001e+08	0.129576	0.485207
mir.fa/mmu-miR-465c-5p	-36.4903	27.0515	1.39093e+08	0.129576	0.485207
mir.fa/mmu-miR-3080-3p	-36.4927	27.0468	1.38643e+08	0.129576	0.485207
mir.fa/mmu-miR-128-2*	-36.5443	-26.9436	-1.29068e+08	0.129576	0.485207
mir.fa/mmu-miR-182*	-36.545	-26.942	-1.28932e+08	0.129576	0.485207
mir.fa/mmu-miR-1946b	-36.5458	-26.9405	-1.28796e+08	0.129576	0.485207
mir.fa/mmu-miR-669m-3p	-36.5468	-26.9386	-1.28623e+08	0.129576	0.485207
mir.fa/mmu-miR-760-5p	-36.5468	-26.9386	-1.28623e+08	0.129576	0.485207
mir.fa/mmu-miR-455	-20.4703	-0.796882	-1.73734	0.131293	0.48737
mir.fa/mmu-miR-133a*	-19.3169	-0.612419	-1.52882	0.131862	0.48737
mir.fa/mmu-miR-873	-23.7309	2.69089	6.45713	0.132983	0.48737
mir.fa/mmu-miR-383	-23.7233	-2.47525	-5.56063	0.132983	0.48737
mir.fa/mmu-miR-338-3p	-20.8987	-0.951908	-1.93443	0.136081	0.493474
mir.fa/mmu-miR-421*	-20.91	-0.931116	-1.90675	0.136081	0.493474
mir.fa/mmu-miR-99b*	-14.0309	0.344176	1.26943	0.13692	0.493915
mir.fa/mmu-miR-339-5p	-17.0761	-0.393183	-1.31329	0.138732	0.497847
mir.fa/mmu-miR-3096b-3p	-18.5755	0.473402	1.38838	0.140541	0.501723
mir.fa/mmu-miR-411	-6.95319	0.332093	1.25884	0.142376	0.505132
mir.fa/mmu-miR-135b	-21.1233	-1.01797	-2.02507	0.144033	0.505132
mir.fa/mmu-miR-485*	-21.1265	-1.01185	-2.0165	0.144033	0.505132
mir.fa/mmu-miR-296-5p	-13.3591	0.334467	1.26091	0.144428	0.505132
mir.fa/mmu-miR-148a*	-10.9131	-0.328293	-1.25553	0.14796	0.514871
mir.fa/mmu-miR-1982.1	-20.1427	0.688269	1.61135	0.15009	0.515227
mir.fa/mmu-miR-191	-4.78001	0.325022	1.25268	0.150992	0.515227
mir.fa/mmu-miR-3061-3p	-15.7035	0.350948	1.2754	0.151321	0.515227
mir.fa/mmu-miR-434-3p	-9.10999	-0.324665	-1.25237	0.151737	0.515227
mir.fa/mmu-miR-3110	-21.4184	0.961426	1.94723	0.152024	0.515227
mir.fa/mmu-miR-200b	-17.4508	-0.405251	-1.32432	0.152549	0.515227
mir.fa/mmu-miR-431	-11.998	0.322851	1.2508	0.156054	0.524493
mir.fa/mmu-miR-322	-8.73847	-0.317917	-1.24653	0.160339	0.53628
mir.fa/mmu-miR-17*	-18.1165	0.425117	1.34268	0.163223	0.536891
mir.fa/mmu-miR-154	-15.1959	0.329517	1.25659	0.163613	0.536891
mir.fa/mmu-miR-540-3p	-17.5394	0.384575	1.30548	0.163735	0.536891
mir.fa/mmu-miR-154*	-18.5374	0.435826	1.35269	0.164398	0.536891
mir.fa/mmu-miR-25	-8.62923	0.314817	1.24385	0.164418	0.536891
mir.fa/mmu-miR-218	-14.1119	0.318048	1.24664	0.170688	0.550086
mir.fa/mmu-miR-29a*	-19.5746	-0.585213	-1.50026	0.171593	0.550086
mir.fa/mmu-miR-671-3p	-12.564	0.311488	1.24099	0.172253	0.550086
mir.fa/mmu-miR-3105-3p	-20.9055	0.919317	1.89122	0.173276	0.550086
mir.fa/mmu-miR-494*	-20.8579	0.822573	1.76856	0.173276	0.550086
mir.fa/mmu-miR-98*	-14.349	-0.315555	-1.24449	0.174072	0.550086
mir.fa/mmu-miR-337-3p	-15.5197	0.325978	1.25351	0.174953	0.550086
mir.fa/mmu-miR-500	-15.9256	0.330613	1.25755	0.175648	0.550086
mir.fa/mmu-miR-92a	-11.6678	0.307308	1.2374	0.176265	0.550086
mir.fa/mmu-miR-30d*	-12.6456	-0.308267	-1.23822	0.176443	0.550086
mir.fa/mmu-miR-34a	-12.6235	0.307023	1.23715	0.178389	0.551595
mir.fa/mmu-miR-409-5p	-11.0121	0.305169	1.23556	0.178528	0.551595
mir.fa/mmu-miR-193*	-19.8282	-0.625224	-1.54245	0.179998	0.553654
mir.fa/mmu-miR-99a*	-17.1962	0.358093	1.28173	0.183687	0.562492
mir.fa/mmu-miR-30e	-13.4947	-0.302523	-1.2333	0.188458	0.56633
mir.fa/mmu-miR-486*	-15.6164	0.316957	1.2457	0.18941	0.56633
mir.fa/mmu-miR-351	-5.61722	-0.296776	-1.2284	0.189716	0.56633
mir.fa/mmu-miR-877	-18.6438	0.428696	1.34602	0.190991	0.56633
mir.fa/mmu-miR-194-2*	-21.823	0.911306	1.88075	0.19102	0.56633
mir.fa/mmu-miR-3063	-17.6686	0.373243	1.29526	0.191255	0.56633
mir.fa/mmu-miR-1927	-23.1271	1.90592	3.74748	0.191554	0.56633
mir.fa/mmu-miR-370*	-23.2221	1.70871	3.26868	0.191554	0.56633
mir.fa/mmu-miR-539-5p	-19.2394	-0.52549	-1.43942	0.192338	0.56633
mir.fa/mmu-miR-129-2-3p	-16.8745	-0.340339	-1.26605	0.196918	0.577347
mir.fa/mmu-miR-495*	-22.3588	-1.21155	-2.31586	0.197809	0.577502
mir.fa/mmu-miR-30c-1*	-13.4987	-0.286767	-1.2199	0.21199	0.614293
mir.fa/mmu-miR-34c*	-14.8978	0.294192	1.2262	0.212395	0.614293
mir.fa/mmu-miR-495	-13.8274	0.286926	1.22004	0.213086	0.614293
mir.fa/mmu-miR-193	-15.4229	0.296127	1.22784	0.216663	0.616223
mir.fa/mmu-miR-206	-18.8916	0.435303	1.35219	0.216762	0.616223
mir.fa/mmu-miR-493	-15.0748	0.292963	1.22515	0.216865	0.616223
mir.fa/mmu-miR-345-3p	-18.0603	-0.372846	-1.2949	0.217333	0.616223
mir.fa/mmu-miR-126-3p	-12.9171	-0.280424	-1.21455	0.219685	0.618128
mir.fa/mmu-miR-1843-3p	-19.0923	-0.484566	-1.39917	0.219799	0.618128
mir.fa/mmu-miR-467d*	-17.5883	-0.334639	-1.26106	0.221784	0.6193
mir.fa/mmu-miR-101a	-14.0854	0.28389	1.21747	0.222013	0.6193
mir.fa/mmu-miR-31*	-13.9016	0.278571	1.21299	0.22701	0.627621
mir.fa/mmu-miR-3083	-23.8611	-2.20008	-4.59505	0.227253	0.627621
mir.fa/mmu-miR-361*	-15.7873	-0.294434	-1.2264	0.227729	0.627621
mir.fa/mmu-miR-376b	-13.8656	0.273902	1.20907	0.235096	0.645342
mir.fa/mmu-miR-376a	-15.8068	-0.286435	-1.21962	0.236856	0.647594
mir.fa/mmu-miR-147	-19.8288	0.519619	1.43358	0.242555	0.649606
mir.fa/mmu-miR-28	-9.51919	0.264081	1.20087	0.243597	0.649606
mir.fa/mmu-miR-18a*	-17.3373	0.316143	1.245	0.246801	0.649606
mir.fa/mmu-miR-16-2*	-18.2613	-0.36148	-1.28474	0.247109	0.649606
mir.fa/mmu-miR-146b	-13.7417	0.266415	1.20281	0.247249	0.649606
mir.fa/mmu-miR-542-5p	-15.9509	0.281793	1.2157	0.248203	0.649606
mir.fa/mmu-miR-339-3p	-17.8182	0.32672	1.25416	0.249781	0.649606
mir.fa/mmu-miR-146a	-13.0473	0.261398	1.19864	0.253398	0.649606
mir.fa/mmu-miR-1249	-15.5552	-0.274574	-1.20964	0.254138	0.649606
mir.fa/mmu-miR-5113	-36.6941	26.644	104866026	0.254563	0.649606
mir.fa/mmu-miR-138-1*	-36.6944	26.6433	1.04815e+08	0.254563	0.649606
mir.fa/mmu-miR-1932	-36.6944	26.6433	1.04815e+08	0.254563	0.649606
mir.fa/mmu-miR-669d*	-36.6967	26.6388	1.04487e+08	0.254563	0.649606
mir.fa/mmu-miR-1950	-36.6989	26.6342	1.04161e+08	0.254563	0.649606
mir.fa/mmu-miR-1933-5p	-36.7012	26.6297	1.03837e+08	0.254563	0.649606
mir.fa/mmu-miR-219-5p	-36.7511	-26.5298	-9.68893e+07	0.254563	0.649606
mir.fa/mmu-miR-449a*	-36.7534	-26.5252	-9.65806e+07	0.254563	0.649606
mir.fa/mmu-miR-181b-1*	-36.7564	-26.5193	-96186189	0.254563	0.649606
mir.fa/mmu-miR-148a	-5.57014	-0.256456	-1.19454	0.257	0.653406
mir.fa/mmu-miR-3091-3p	-22.0613	-1.14123	-2.20569	0.262817	0.665059
mir.fa/mmu-miR-669f-3p	-20.654	-0.639385	-1.55767	0.26362	0.665059
mir.fa/mmu-miR-450a-1*	-17.6136	0.31151	1.24101	0.264651	0.665059
mir.fa/mmu-miR-666-5p	-13.3413	0.255771	1.19397	0.265444	0.665059
mir.fa/mmu-miR-344b	-18.8876	0.383302	1.30432	0.26654	0.665384
mir.fa/mmu-miR-532-3p	-14.8015	-0.258635	-1.19635	0.272455	0.677694
mir.fa/mmu-miR-29c	-14.6498	0.2561	1.19425	0.273838	0.677771
mir.fa/mmu-miR-381*	-20.9779	-0.608262	-1.52442	0.274453	0.677771
mir.fa/mmu-miR-503	-14.9191	0.25402	1.19253	0.277486	0.682813
mir.fa/mmu-miR-300	-10.196	0.244784	1.18492	0.280027	0.684708
mir.fa/mmu-miR-148b*	-13.5201	-0.248331	-1.18783	0.280243	0.684708
mir.fa/mmu-miR-129-5p	-15.3995	0.256835	1.19485	0.281361	0.685011
mir.fa/mmu-miR-672*	-22.4367	1.29315	2.45062	0.285451	0.685281
mir.fa/mmu-miR-1953	-22.3636	-1.20298	-2.30214	0.285451	0.685281
mir.fa/mmu-miR-323-5p	-22.3613	-1.19852	-2.29504	0.285451	0.685281
mir.fa/mmu-miR-505-3p	-22.3611	-1.19806	-2.29431	0.285451	0.685281
mir.fa/mmu-miR-324-3p	-20.2714	0.572723	1.48733	0.288187	0.689126
mir.fa/mmu-miR-674*	-13.7153	-0.244382	-1.18458	0.289449	0.689126
mir.fa/mmu-miR-100*	-21.7087	-0.87955	-1.8398	0.29113	0.689126
mir.fa/mmu-miR-155	-15.1735	0.251899	1.19077	0.29202	0.689126
mir.fa/mmu-miR-1191	-19.1226	0.387017	1.30769	0.292606	0.689126
mir.fa/mmu-miR-423-5p	-11.5146	-0.238755	-1.17997	0.293053	0.689126
mir.fa/mmu-let-7d*	-10.0486	-0.236987	-1.17853	0.295615	0.692786
mir.fa/mmu-miR-3086-3p	-23.2256	1.70878	3.26884	0.30086	0.700313
mir.fa/mmu-miR-297c	-23.2273	1.70153	3.25245	0.30086	0.700313
mir.fa/mmu-miR-669f-5p	-19.2389	0.389811	1.31022	0.305134	0.705999
mir.fa/mmu-miR-126-5p	-7.751	0.231629	1.17416	0.305991	0.705999
mir.fa/mmu-miR-497	-17.5636	-0.279537	-1.21381	0.306377	0.705999
mir.fa/mmu-miR-455*	-15.9336	-0.24835	-1.18785	0.312284	0.715314
mir.fa/mmu-miR-466d-5p	-19.347	0.421362	1.33919	0.312496	0.715314
mir.fa/mmu-miR-511-3p	-19.71	0.411444	1.33002	0.313621	0.715512
mir.fa/mmu-miR-466o-3p	-21.7029	-0.87974	-1.84004	0.317059	0.716242
mir.fa/mmu-miR-103-2*	-21.5708	-0.799961	-1.74105	0.317059	0.716242
mir.fa/mmu-miR-470	-21.5798	0.660299	1.58041	0.317059	0.716242
mir.fa/mmu-miR-431*	-15.5368	0.239853	1.18087	0.321186	0.723194
mir.fa/mmu-miR-299	-14.4536	0.230747	1.17344	0.322965	0.72483
mir.fa/mmu-miR-720	-15.7229	0.234412	1.17643	0.327779	0.731462
mir.fa/mmu-miR-130b*	-13.7465	-0.225129	-1.16888	0.328043	0.731462
mir.fa/mmu-miR-142-5p	-13.7045	0.220875	1.16544	0.338083	0.74945
mir.fa/mmu-miR-133a	-9.07046	-0.216771	-1.16213	0.338286	0.74945
mir.fa/mmu-miR-452-5p	-21.5227	0.769656	1.70486	0.340883	0.750859
mir.fa/mmu-miR-125b-5p	-6.29857	-0.215355	-1.16099	0.341102	0.750859
mir.fa/mmu-miR-1934	-18.6736	0.321318	1.24947	0.344015	0.754861
mir.fa/mmu-miR-326	-16.1813	0.234345	1.17637	0.346175	0.75719
mir.fa/mmu-miR-320	-12.6783	0.213498	1.1595	0.349144	0.761267
mir.fa/mmu-miR-30c	-11.791	-0.212209	-1.15846	0.350663	0.761671
mir.fa/mmu-miR-30d	-10.8527	-0.210851	-1.15737	0.35259	0.761671
mir.fa/mmu-miR-30c-2*	-14.0491	-0.213391	-1.15941	0.355837	0.761671
mir.fa/mmu-miR-362-3p	-15.9139	-0.227275	-1.17062	0.356017	0.761671
mir.fa/mmu-miR-1199*	-21.9929	0.989283	1.9852	0.356481	0.761671
mir.fa/mmu-miR-300*	-22.8279	-1.1079	-2.15532	0.358367	0.761671
mir.fa/mmu-miR-466p-3p	-19.9507	-0.471079	-1.38615	0.359279	0.761671
mir.fa/mmu-miR-466b-3p	-19.9507	-0.471079	-1.38615	0.359279	0.761671
mir.fa/mmu-miR-466c-3p	-19.9507	-0.471079	-1.38615	0.359279	0.761671
mir.fa/mmu-miR-744*	-16.3607	0.229869	1.17273	0.362416	0.765966
mir.fa/mmu-miR-574-3p	-12.3078	0.205975	1.15347	0.365511	0.770144
mir.fa/mmu-miR-218-1*	-18.1915	-0.281879	-1.21578	0.36904	0.773112
mir.fa/mmu-miR-374	-16.5841	-0.230593	-1.17332	0.369164	0.773112
mir.fa/mmu-miR-361	-11.352	0.202782	1.15092	0.371527	0.775704
mir.fa/mmu-miR-1981*	-16.793	0.232393	1.17478	0.373451	0.777365
mir.fa/mmu-miR-23b	-10.7793	0.200946	1.14945	0.375435	0.779141
mir.fa/mmu-miR-344d	-16.0472	0.219664	1.16446	0.38202	0.784426
mir.fa/mmu-miR-1186	-24.0215	2.11375	4.32815	0.382536	0.784426
mir.fa/mmu-miR-3092	-24.0236	-1.88438	-3.69195	0.382536	0.784426
mir.fa/mmu-miR-3064-5p	-24.0245	-1.88244	-3.68699	0.382536	0.784426
mir.fa/mmu-miR-329*	-15.7713	-0.212066	-1.15835	0.384192	0.785485
mir.fa/mmu-miR-664*	-19.8293	-0.428747	-1.34606	0.385695	0.786012
mir.fa/mmu-miR-500*	-19.5724	-0.356633	-1.28043	0.386732	0.786012
mir.fa/mmu-miR-107	-12.9155	-0.195427	-1.14506	0.392328	0.79504
mir.fa/mmu-miR-15a*	-20.2979	-0.429757	-1.34701	0.398248	0.802568
mir.fa/mmu-miR-153	-17.9876	-0.247356	-1.18703	0.398372	0.802568
mir.fa/mmu-miR-329	-13.841	-0.1937	-1.14369	0.401026	0.805559
mir.fa/mmu-let-7b	-11.4072	0.188919	1.13991	0.405073	0.810689
mir.fa/mmu-miR-221	-10.5289	-0.18835	-1.13946	0.405933	0.810689
mir.fa/mmu-miR-483	-16.6269	0.21113	1.15759	0.411213	0.817333
mir.fa/mmu-miR-450a	-10.923	-0.186271	-1.13782	0.411632	0.817333
mir.fa/mmu-miR-378*	-13.267	0.186198	1.13776	0.41595	0.821468
mir.fa/mmu-miR-1188	-20.5845	0.494825	1.40915	0.416099	0.821468
mir.fa/mmu-miR-186*	-21.0615	-0.60914	-1.52535	0.419596	0.826006
mir.fa/mmu-miR-450b-3p	-16.2123	0.201145	1.14961	0.422843	0.830025
mir.fa/mmu-miR-872	-11.6488	0.180464	1.13325	0.427201	0.836197
mir.fa/mmu-miR-103	-9.34047	-0.177417	-1.13086	0.433204	0.84348
mir.fa/mmu-miR-379*	-14.6268	-0.183635	-1.13574	0.434179	0.84348
mir.fa/mmu-miR-214*	-12.7777	0.178395	1.13162	0.434865	0.84348
mir.fa/mmu-miR-200b*	-21.4938	-0.61071	-1.52701	0.435819	0.84348
mir.fa/mmu-miR-3099	-18.6676	0.254961	1.1933	0.438174	0.84356
mir.fa/mmu-miR-667*	-18.8071	-0.280192	-1.21436	0.439244	0.84356
mir.fa/mmu-miR-26b	-11.9146	0.175393	1.12927	0.44046	0.84356
mir.fa/mmu-miR-135a	-20.4891	-0.455429	-1.37119	0.441122	0.84356
mir.fa/mmu-miR-701	-22.354	0.811117	1.75457	0.443206	0.84356
mir.fa/mmu-miR-3062	-22.146	0.710858	1.63678	0.443206	0.84356
mir.fa/mmu-miR-188-5p	-17.7305	0.223966	1.16794	0.44556	0.845704
mir.fa/mmu-miR-700	-15.769	0.185314	1.13706	0.446882	0.845883
mir.fa/mmu-miR-30b	-9.59386	-0.170721	-1.12562	0.45078	0.846609
mir.fa/mmu-miR-301a*	-16.8529	-0.198291	-1.14734	0.454926	0.846609
mir.fa/mmu-miR-1197	-16.6057	-0.189478	-1.14035	0.457409	0.846609
mir.fa/mmu-miR-29a	-10.3818	0.167783	1.12333	0.45901	0.846609
mir.fa/mmu-miR-365	-12.4773	-0.16848	-1.12387	0.460734	0.846609
mir.fa/mmu-miR-423-3p	-9.9597	-0.166841	-1.1226	0.461238	0.846609
mir.fa/mmu-miR-181c	-10.5159	0.166801	1.12257	0.461765	0.846609
mir.fa/mmu-miR-10b*	-23.3526	-1.21356	-2.3191	0.462928	0.846609
mir.fa/mmu-miR-1188*	-23.3541	-1.21055	-2.31426	0.462928	0.846609
mir.fa/mmu-miR-1929	-23.3549	-1.20905	-2.31185	0.462928	0.846609
mir.fa/mmu-miR-149*	-23.3612	-1.19646	-2.29176	0.462928	0.846609
mir.fa/mmu-miR-27b*	-12.4089	-0.166013	-1.12195	0.466499	0.846609
mir.fa/mmu-miR-669p	-16.8444	-0.188809	-1.13982	0.468971	0.846609
mir.fa/mmu-miR-669a-5p	-16.8444	-0.188809	-1.13982	0.468971	0.846609
mir.fa/mmu-miR-344	-18.3977	0.233017	1.17529	0.47041	0.846609
mir.fa/mmu-miR-21	-5.20484	0.163079	1.11967	0.470863	0.846609
mir.fa/mmu-miR-490-5p	-15.6083	0.17222	1.12679	0.47105	0.846609
mir.fa/mmu-miR-7a-1*	-16.9298	-0.191901	-1.14227	0.471137	0.846609
mir.fa/mmu-miR-5128	-20.2851	-0.352535	-1.2768	0.474507	0.846609
mir.fa/mmu-miR-675-3p	-19.1563	0.288131	1.22106	0.47542	0.846609
mir.fa/mmu-miR-466p-5p	-22.0657	0.850374	1.80297	0.47571	0.846609
mir.fa/mmu-miR-370	-15.1152	-0.169544	-1.1247	0.476205	0.846609
mir.fa/mmu-miR-33*	-21.2563	-0.52487	-1.4388	0.476755	0.846609
mir.fa/mmu-miR-1a-1*	-21.2484	-0.515209	-1.4292	0.476755	0.846609
mir.fa/mmu-miR-466g	-16.8974	0.185195	1.13697	0.478272	0.84712
mir.fa/mmu-miR-193b	-12.7581	0.160575	1.11773	0.481886	0.850589
mir.fa/mmu-miR-467d	-15.6062	0.169733	1.12485	0.4827	0.850589
mir.fa/mmu-miR-467a	-14.9824	-0.164697	-1.12093	0.488	0.857735
mir.fa/mmu-miR-676*	-16.0841	-0.173159	-1.12752	0.489982	0.859026
mir.fa/mmu-miR-466f	-21.1563	-0.478461	-1.39326	0.494635	0.863539
mir.fa/mmu-miR-378b	-13.02	0.155963	1.11417	0.495062	0.863539
mir.fa/mmu-miR-24	-9.86571	0.152175	1.11124	0.501669	0.871642
mir.fa/mmu-miR-210	-12.5373	0.152979	1.11186	0.502238	0.871642
mir.fa/mmu-miR-3079-5p	-21.8798	-0.545917	-1.45995	0.503667	0.871926
mir.fa/mmu-miR-145*	-14.5256	-0.153484	-1.11225	0.511034	0.880354
mir.fa/mmu-miR-669b	-21.0532	-0.450584	-1.36659	0.511091	0.880354
mir.fa/mmu-miR-676	-11.9049	-0.146861	-1.10716	0.518097	0.885471
mir.fa/mmu-miR-879*	-22.938	1.09648	2.13832	0.519472	0.885471
mir.fa/mmu-miR-293	-23.0642	0.865043	1.82139	0.519472	0.885471
mir.fa/mmu-miR-223	-17.86	0.197317	1.14656	0.520228	0.885471
mir.fa/mmu-miR-200a	-18.0677	0.200106	1.14878	0.521051	0.885471
mir.fa/mmu-miR-541*	-18.4531	0.222848	1.16704	0.521772	0.885471
mir.fa/mmu-miR-330	-15.5184	0.153287	1.1121	0.523822	0.886764
mir.fa/mmu-miR-1193-5p	-21.6715	-0.590191	-1.50545	0.528049	0.889937
mir.fa/mmu-miR-708*	-18.0366	-0.19277	-1.14296	0.52904	0.889937
mir.fa/mmu-let-7e	-9.29231	0.14228	1.10365	0.529629	0.889937
mir.fa/mmu-miR-3068	-16.23	-0.157469	-1.11533	0.531939	0.889937
mir.fa/mmu-miR-466a-3p	-18.8934	-0.236459	-1.1781	0.533445	0.889937
mir.fa/mmu-miR-466e-3p	-18.8934	-0.236459	-1.1781	0.533445	0.889937
mir.fa/mmu-miR-449a	-17.2232	0.165986	1.12193	0.53714	0.893611
mir.fa/mmu-miR-542-3p	-12.1544	0.14035	1.10217	0.538242	0.893611
mir.fa/mmu-let-7i*	-14.7855	0.145056	1.10577	0.539777	0.894006
mir.fa/mmu-miR-195	-17.4942	-0.176604	-1.13022	0.544258	0.898747
mir.fa/mmu-miR-340-5p	-11.209	0.136713	1.0994	0.547036	0.898747
mir.fa/mmu-miR-204	-16.1359	-0.150272	-1.10978	0.547673	0.898747
mir.fa/mmu-miR-532-5p	-9.81874	0.135817	1.09871	0.548651	0.898747
mir.fa/mmu-miR-665*	-21.5946	0.616313	1.53295	0.549561	0.898747
mir.fa/mmu-miR-744	-11.9189	0.135089	1.09816	0.552702	0.898747
mir.fa/mmu-miR-1198-3p	-20.7884	0.39944	1.319	0.553561	0.898747
mir.fa/mmu-miR-344c	-20.2743	0.321755	1.24985	0.555987	0.898747
mir.fa/mmu-miR-25*	-19.2268	-0.237577	-1.17901	0.558435	0.898747
mir.fa/mmu-miR-3069-3p	-19.8242	-0.237313	-1.1788	0.55995	0.898747
mir.fa/mmu-miR-3077	-22.6192	-0.709382	-1.6351	0.562071	0.898747
mir.fa/mmu-miR-217*	-22.612	-0.69625	-1.62029	0.562071	0.898747
mir.fa/mmu-miR-3086-5p	-22.6168	-0.696116	-1.62014	0.562071	0.898747
mir.fa/mmu-miR-543	-14.9452	0.136139	1.09896	0.562378	0.898747
mir.fa/mmu-miR-1930	-19.2027	0.239	1.18017	0.56336	0.898747
mir.fa/mmu-miR-350	-17.7625	-0.171765	-1.12644	0.564724	0.898747
mir.fa/mmu-miR-380-3p	-17.2472	-0.152785	-1.11171	0.565648	0.898747
mir.fa/mmu-miR-143	-2.90731	0.129728	1.09409	0.566175	0.898747
mir.fa/mmu-miR-1938	-21.4364	0.364987	1.28787	0.568728	0.898747
mir.fa/mmu-miR-505-5p	-21.3482	-0.358099	-1.28174	0.568728	0.898747
mir.fa/mmu-miR-499*	-20.6509	0.378273	1.29978	0.577342	0.908193
mir.fa/mmu-miR-122	-20.668	0.340687	1.26636	0.577342	0.908193
mir.fa/mmu-miR-125a-5p	-6.34896	-0.124078	-1.08981	0.583242	0.911329
mir.fa/mmu-miR-128-1*	-17.1665	0.151342	1.1106	0.583424	0.911329
mir.fa/mmu-miR-132*	-21.3532	-0.550672	-1.46477	0.585949	0.911329
mir.fa/mmu-miR-3103	-21.3754	0.476927	1.39178	0.585949	0.911329
mir.fa/mmu-miR-196a	-21.3381	-0.352228	-1.27653	0.585949	0.911329
mir.fa/mmu-miR-93*	-20.0249	0.301779	1.23266	0.589425	0.914671
mir.fa/mmu-miR-188-3p	-16.0172	0.134904	1.09802	0.593277	0.918579
mir.fa/mmu-miR-208b	-6.41318	0.120338	1.08699	0.594643	0.918631
mir.fa/mmu-miR-23b*	-19.296	0.204829	1.15255	0.596999	0.9195
mir.fa/mmu-miR-467e	-18.3662	-0.16905	-1.12432	0.602441	0.9195
mir.fa/mmu-miR-411*	-15.2116	-0.123391	-1.08929	0.602843	0.9195
mir.fa/mmu-miR-322*	-10.7501	0.117471	1.08483	0.604507	0.9195
mir.fa/mmu-miR-3102-5p.2	-17.9167	-0.15636	-1.11447	0.604576	0.9195
mir.fa/mmu-miR-138	-14.911	0.121764	1.08806	0.605987	0.9195
mir.fa/mmu-miR-136*	-13.6537	0.118863	1.08588	0.60675	0.9195
mir.fa/mmu-miR-136	-15.5349	-0.122893	-1.08892	0.610628	0.9195
mir.fa/mmu-miR-32	-18.5025	0.183647	1.13575	0.612136	0.9195
mir.fa/mmu-miR-1945	-21.0785	0.380817	1.30208	0.615728	0.9195
mir.fa/mmu-miR-181b-2*	-20.3943	-0.241837	-1.1825	0.617007	0.9195
mir.fa/mmu-miR-494	-19.1679	-0.193313	-1.14339	0.619698	0.9195
mir.fa/mmu-let-7g*	-19.4544	0.187351	1.13867	0.619985	0.9195
mir.fa/mmu-miR-466d-3p	-22.1399	-0.464062	-1.37942	0.623103	0.9195
mir.fa/mmu-miR-377*	-15.6713	0.118749	1.08579	0.623214	0.9195
mir.fa/mmu-miR-421	-12.0063	-0.111352	-1.08024	0.625069	0.9195
mir.fa/mmu-miR-19b-1*	-20.3335	-0.31232	-1.2417	0.625614	0.9195
mir.fa/mmu-miR-450b-5p	-13.7412	-0.112857	-1.08137	0.625752	0.9195
mir.fa/mmu-miR-615-3p	-21.0636	0.397436	1.31716	0.628727	0.9195
mir.fa/mmu-miR-294	-24.2242	1.70423	3.25855	0.629522	0.9195
mir.fa/mmu-miR-3095-5p	-24.2245	1.70353	3.25698	0.629522	0.9195
mir.fa/mmu-miR-224*	-24.226	1.69745	3.24326	0.629522	0.9195
mir.fa/mmu-miR-19a*	-24.2301	1.69652	3.24119	0.629522	0.9195
mir.fa/mmu-miR-129-1-3p	-24.2275	-1.47646	-2.78265	0.629522	0.9195
mir.fa/mmu-miR-5097	-24.226	-1.4703	-2.77079	0.629522	0.9195
mir.fa/mmu-miR-15b*	-14.7255	-0.113684	-1.08199	0.631284	0.9195
mir.fa/mmu-miR-222*	-17.5491	0.143999	1.10496	0.632353	0.9195
mir.fa/mmu-miR-29b	-13.6888	0.110388	1.07952	0.632573	0.9195
mir.fa/mmu-miR-24-2*	-10.1968	-0.106777	-1.07682	0.637452	0.92304
mir.fa/mmu-let-7e*	-14.5868	0.109611	1.07894	0.639132	0.92304
mir.fa/mmu-miR-24-1*	-15.8452	-0.113001	-1.08148	0.640173	0.92304
mir.fa/mmu-let-7f-1*	-14.2065	-0.109553	-1.07889	0.640368	0.92304
mir.fa/mmu-miR-331-3p	-14.9828	-0.111219	-1.08014	0.642117	0.92363
mir.fa/mmu-miR-344d-3*	-21.9541	0.617937	1.53468	0.646037	0.927293
mir.fa/mmu-miR-484	-10.4275	0.103652	1.07449	0.647355	0.927293
mir.fa/mmu-miR-410	-7.75893	0.10261	1.07371	0.650096	0.929286
mir.fa/mmu-miR-27b	-3.74476	0.102121	1.07335	0.651534	0.929415
mir.fa/mmu-miR-22	-2.28806	0.101612	1.07297	0.653151	0.929796
mir.fa/mmu-miR-434-5p	-10.7926	-0.0998793	-1.07168	0.659722	0.937213
mir.fa/mmu-miR-299*	-14.1143	0.101515	1.0729	0.663048	0.93975
mir.fa/mmu-miR-700*	-17.7372	-0.129517	-1.09393	0.664875	0.93975
mir.fa/mmu-miR-346	-21.8809	-0.534073	-1.44801	0.665599	0.93975
mir.fa/mmu-miR-324-5p	-14.4691	0.101783	1.0731	0.667881	0.941043
mir.fa/mmu-miR-99a	-7.80664	0.0940755	1.06738	0.67747	0.952606
mir.fa/mmu-miR-297a	-19.4538	-0.173385	-1.1277	0.681689	0.955094
mir.fa/mmu-miR-369-3p	-14.1518	-0.0939649	-1.0673	0.684294	0.955094
mir.fa/mmu-let-7f	-5.76235	-0.0915379	-1.06551	0.685606	0.955094
mir.fa/mmu-miR-499	-12.1891	0.0921089	1.06593	0.685728	0.955094
mir.fa/mmu-miR-3109*	-20.5344	0.292925	1.22512	0.688874	0.955094
mir.fa/mmu-miR-433	-13.1733	0.0915547	1.06552	0.690557	0.955094
mir.fa/mmu-miR-877*	-18.4517	0.147845	1.10791	0.692362	0.955094
mir.fa/mmu-miR-384-3p	-23.5181	1.12392	2.17938	0.693102	0.955094
mir.fa/mmu-miR-96*	-23.5188	1.10836	2.15601	0.693102	0.955094
mir.fa/mmu-miR-183*	-23.524	-0.889121	-1.85205	0.693102	0.955094
mir.fa/mmu-miR-1199	-21.5788	-0.415266	-1.33354	0.697427	0.956671
mir.fa/mmu-miR-26a	-4.78901	-0.0868064	-1.06202	0.701047	0.956671
mir.fa/mmu-miR-3072	-17.7999	-0.116062	-1.08377	0.703381	0.956671
mir.fa/mmu-miR-541	-6.81189	-0.0857949	-1.06127	0.704413	0.956671
mir.fa/mmu-miR-22*	-14.8653	-0.0883004	-1.06312	0.707362	0.956671
mir.fa/mmu-miR-345-5p	-16.5445	0.100426	1.07209	0.707849	0.956671
mir.fa/mmu-miR-335-3p	-10.0106	-0.0848918	-1.06061	0.707902	0.956671
mir.fa/mmu-miR-425*	-18.1328	0.114168	1.08235	0.708281	0.956671
mir.fa/mmu-miR-1839-3p	-16.8516	-0.0980368	-1.07032	0.708442	0.956671
mir.fa/mmu-miR-216a	-21.3973	-0.461887	-1.37734	0.710625	0.956671
mir.fa/mmu-miR-3084*	-21.4469	-0.371169	-1.2934	0.710625	0.956671
mir.fa/mmu-miR-34c	-8.75804	-0.0838512	-1.05984	0.710908	0.956671
mir.fa/mmu-miR-671-5p	-17.4599	0.108118	1.07782	0.712525	0.956978
mir.fa/mmu-miR-23a	-9.76014	-0.0830022	-1.05922	0.714003	0.957098
mir.fa/mmu-miR-669o-5p	-18.8296	-0.140701	-1.10244	0.719995	0.962984
mir.fa/mmu-miR-181a	-6.52405	0.0800404	1.05705	0.723386	0.962984
mir.fa/mmu-miR-3102	-16.5196	-0.0980894	-1.07036	0.725082	0.962984
mir.fa/mmu-miR-130b	-12.6917	0.0805992	1.05746	0.725133	0.962984
mir.fa/mmu-miR-152	-12.4244	0.0800799	1.05708	0.725383	0.962984
mir.fa/mmu-miR-214	-11.8082	0.0790302	1.05631	0.727672	0.963864
mir.fa/mmu-miR-669m-5p	-23.1283	-1.02501	-2.03497	0.73304	0.963864
mir.fa/mmu-miR-466m-5p	-23.1283	-1.02501	-2.03497	0.73304	0.963864
mir.fa/mmu-miR-1935	-23.0629	0.860637	1.81584	0.73304	0.963864
mir.fa/mmu-miR-690	-23.0631	-0.61941	-1.53625	0.73304	0.963864
mir.fa/mmu-miR-3098-5p	-17.9448	0.102905	1.07393	0.735486	0.965238
mir.fa/mmu-miR-501-3p	-9.5446	0.0751955	1.0535	0.739667	0.967017
mir.fa/mmu-miR-3081	-20.1232	0.176108	1.12983	0.741053	0.967017
mir.fa/mmu-miR-1954	-20.0886	0.174011	1.12819	0.741053	0.967017
mir.fa/mmu-miR-144	-21.0828	-0.343448	-1.26879	0.742787	0.967428
mir.fa/mmu-miR-1965	-18.3366	0.0992151	1.07119	0.744175	0.967428
mir.fa/mmu-miR-504	-18.0512	0.106901	1.07691	0.750006	0.973172
mir.fa/mmu-miR-15a	-14.4112	-0.0738472	-1.05252	0.751669	0.973496
mir.fa/mmu-miR-181d	-11.8475	0.0704766	1.05006	0.757051	0.974755
mir.fa/mmu-miR-106b*	-15.8851	0.0772893	1.05503	0.757121	0.974755
mir.fa/mmu-let-7i	-5.78688	0.0694133	1.04929	0.758864	0.974755
mir.fa/mmu-miR-125b-2-3p	-12.2675	-0.0699705	-1.0497	0.759578	0.974755
mir.fa/mmu-miR-191*	-17.1398	-0.0874044	-1.06246	0.761041	0.974755
mir.fa/mmu-miR-1969	-22.7263	-0.467713	-1.38292	0.76113	0.974755
mir.fa/mmu-miR-30e*	-10.8518	-0.0673629	-1.0478	0.766432	0.979725
mir.fa/mmu-miR-672	-15.8744	0.0729713	1.05188	0.774868	0.985191
mir.fa/mmu-miR-669a-3p	-18.7215	0.0852259	1.06085	0.774998	0.985191
mir.fa/mmu-miR-669o-3p	-18.7215	0.0852259	1.06085	0.774998	0.985191
mir.fa/mmu-miR-296-3p	-15.4927	-0.0708704	-1.05035	0.779011	0.987177
mir.fa/mmu-miR-3068*	-15.5229	0.0697863	1.04956	0.781345	0.987177
mir.fa/mmu-miR-1948*	-22.4556	0.59718	1.51276	0.782291	0.987177
mir.fa/mmu-miR-3070a	-22.462	-0.385216	-1.30605	0.782291	0.987177
mir.fa/mmu-miR-30a*	-11.2644	0.061662	1.04367	0.785942	0.988115
mir.fa/mmu-miR-466n-3p	-20.6286	-0.177345	-1.1308	0.786715	0.988115
mir.fa/mmu-miR-466i-3p	-19.6492	0.148356	1.10831	0.787337	0.988115
mir.fa/mmu-let-7a	-7.75463	0.0605467	1.04286	0.788955	0.988346
mir.fa/mmu-miR-1193-3p	-13.6986	-0.0611525	-1.0433	0.791696	0.989979
mir.fa/mmu-let-7d	-9.48596	0.0576402	1.04076	0.799011	0.997316
mir.fa/mmu-miR-487b	-14.6842	-0.059355	-1.042	0.80234	0.998505
mir.fa/mmu-miR-409-3p	-9.20617	0.056256	1.03976	0.803818	0.998505
mir.fa/mmu-miR-20a	-13.4682	-0.0570908	-1.04037	0.805074	0.998505
mir.fa/mmu-miR-668	-15.0118	-0.0579188	-1.04096	0.80576	0.998505
mir.fa/mmu-miR-7a	-17.5777	-0.0640546	-1.0454	0.808304	0.999859
mir.fa/mmu-miR-1b-3p	-20.2858	-0.165953	-1.12191	0.811809	0.99997
mir.fa/mmu-miR-491*	-22.0261	-0.251079	-1.1901	0.812608	0.99997
mir.fa/mmu-miR-141	-17.5377	-0.0826239	-1.05894	0.812747	0.99997
mir.fa/mmu-miR-323-3p	-15.0295	-0.0547574	-1.03868	0.82225	1
mir.fa/mmu-miR-1198-5p	-14.3468	0.0516526	1.03645	0.823957	1
mir.fa/mmu-miR-337-5p	-21.8512	0.435235	1.35213	0.824	1
mir.fa/mmu-let-7g	-8.87573	0.0499444	1.03523	0.825321	1
mir.fa/mmu-miR-181b	-10.0832	0.0498459	1.03515	0.825944	1
mir.fa/mmu-miR-485	-15.4696	-0.0510563	-1.03602	0.832662	1
mir.fa/mmu-miR-544-3p	-21.6352	0.249338	1.18866	0.833716	1
mir.fa/mmu-miR-328	-12.2223	0.0474613	1.03344	0.835281	1
mir.fa/mmu-miR-539-3p	-18.1001	0.0707326	1.05025	0.837515	1
mir.fa/mmu-miR-201	-19.0589	-0.103501	-1.07438	0.839324	1
mir.fa/mmu-miR-30a	-11.525	-0.0454567	-1.03201	0.841495	1
mir.fa/mmu-miR-29c*	-21.5708	0.368041	1.2906	0.842136	1
mir.fa/mmu-miR-330*	-19.8759	-0.133838	-1.09721	0.843266	1
mir.fa/mmu-miR-1981	-16.4305	-0.0516318	-1.03644	0.844106	1
mir.fa/mmu-miR-669d	-19.8166	0.101976	1.07324	0.846044	1
mir.fa/mmu-miR-195*	-21.3235	0.323729	1.25156	0.856081	1
mir.fa/mmu-miR-125b-1-3p	-8.62129	-0.0405571	-1.02851	0.857742	1
mir.fa/mmu-miR-379	-11.6399	-0.0378439	-1.02658	0.868049	1
mir.fa/mmu-miR-331-5p	-19.4896	0.102366	1.07353	0.868775	1
mir.fa/mmu-miR-3076-3p	-21.0601	0.19687	1.14621	0.872055	1
mir.fa/mmu-miR-3069-5p	-21.0521	0.0419589	1.02951	0.872055	1
mir.fa/mmu-miR-149	-12.034	-0.0364433	-1.02558	0.873654	1
mir.fa/mmu-miR-582-5p	-16.6602	-0.0455064	-1.03205	0.874824	1
mir.fa/mmu-miR-181c*	-12.6186	0.0360543	1.02531	0.875537	1
mir.fa/mmu-miR-3089-3p	-19.3241	0.10292	1.07394	0.87759	1
mir.fa/mmu-miR-3074-5p	-20.7519	-0.242236	-1.18282	0.884214	1
mir.fa/mmu-miR-3095-3p	-20.6948	0.130235	1.09447	0.887666	1
mir.fa/mmu-miR-150	-18.3129	0.0620476	1.04395	0.890449	1
mir.fa/mmu-miR-1933-3p	-16.8397	-0.0365741	-1.02568	0.891115	1
mir.fa/mmu-miR-127*	-15.433	0.0334682	1.02347	0.892643	1
mir.fa/mmu-miR-3096b-5p	-20.5006	-0.125334	-1.09076	0.89668	1
mir.fa/mmu-miR-100	-7.29347	0.0285637	1.02	0.899503	1
mir.fa/mmu-miR-3057-5p	-17.1082	-0.0391349	-1.0275	0.908584	1
mir.fa/mmu-let-7b*	-13.6621	0.0264738	1.01852	0.909908	1
mir.fa/mmu-miR-301b	-12.2892	0.0250271	1.0175	0.913306	1
mir.fa/mmu-miR-382	-13.3879	0.0254942	1.01783	0.914141	1
mir.fa/mmu-miR-199a-5p	-8.63029	-0.0236528	-1.01653	0.916744	1
mir.fa/mmu-miR-98	-10.0748	-0.0233162	-1.01629	0.918102	1
mir.fa/mmu-miR-770-3p	-18.5111	-0.0601405	-1.04257	0.918586	1
mir.fa/mmu-miR-224	-19.9318	0.0879427	1.06285	0.919029	1
mir.fa/mmu-miR-679-5p	-19.9253	-0.0637114	-1.04515	0.919029	1
mir.fa/mmu-miR-16	-7.30771	0.022665	1.01583	0.920185	1
mir.fa/mmu-miR-134	-12.0179	0.0227684	1.01591	0.920627	1
mir.fa/mmu-miR-574-5p	-16.5706	-0.03028	-1.02121	0.921027	1
mir.fa/mmu-miR-130a	-10.6532	-0.0221607	-1.01548	0.922218	1
mir.fa/mmu-miR-199b	-9.30051	-0.0216238	-1.0151	0.924048	1
mir.fa/mmu-miR-199a-3p	-9.30051	-0.0216238	-1.0151	0.924048	1
mir.fa/mmu-miR-32*	-19.7673	-0.0776815	-1.05532	0.924673	1
mir.fa/mmu-miR-26b*	-15.503	0.0227137	1.01587	0.933803	1
mir.fa/mmu-miR-9	-15.7576	-0.0169706	-1.01183	0.94526	1
mir.fa/mmu-miR-28*	-10.6251	-0.0152402	-1.01062	0.946885	1
mir.fa/mmu-miR-874	-19.0017	0.0528854	1.03734	0.94733	1
mir.fa/mmu-miR-1839-5p	-13.8527	-0.0140579	-1.00979	0.951872	1
mir.fa/mmu-miR-93	-11.7753	-0.0124023	-1.00863	0.956936	1
mir.fa/mmu-miR-664	-18.6023	0.0426203	1.02998	0.957257	1
mir.fa/mmu-miR-17	-12.7953	0.00741844	1.00516	0.974543	1
mir.fa/mmu-let-7c	-8.0346	0.00667294	1.00464	0.976525	1
mir.fa/mmu-miR-128	-11.8707	-0.00476644	-1.00331	0.983727	1
mir.fa/mmu-miR-425	-15.1239	0.0061281	1.00426	0.984526	1
mir.fa/mmu-miR-490-3p	-14.2343	-0.00467868	-1.00325	0.985821	1
mir.fa/mmu-miR-1a	-11.3055	-0.00330957	-1.0023	0.988606	1
mir.fa/mmu-miR-378	-7.11299	-0.00230319	-1.0016	0.991896	1
mir.fa/mmu-miR-369-5p	-15.2278	0.00257825	1.00179	0.994478	1
mir.fa/mmu-miR-598	-20.4049	0.0593728	1.04201	1	1
mir.fa/mmu-miR-328*	-21.7837	0.251171	1.19017	1	1
mir.fa/mmu-miR-5123	-22.5642	-0.135941	-1.09881	1	1
mir.fa/mmu-miR-223*	-22.3356	-0.116814	-1.08434	1	1
mir.fa/mmu-miR-10a*	-22.3242	-0.0946416	-1.0678	1	1
mir.fa/mmu-miR-23a*	-22.6955	0.12809	1.09285	1	1
mir.fa/mmu-miR-466m-3p	-22.6949	0.117035	1.0845	1	1
mir.fa/mmu-miR-3061-5p	-18.4641	0.0106694	1.00742	1	1
mir.fa/mmu-miR-879	-17.3073	0.0024352	1.00169	1	1
mir.fa/mmu-miR-741	-23.225	0.53957	1.45354	1	1
mir.fa/mmu-miR-3066*	-23.2218	0.531874	1.44581	1	1
mir.fa/mmu-miR-3070b-3p	-23.2326	-0.298504	-1.22987	1	1
mir.fa/mmu-miR-181d*	-23.2241	-0.296346	-1.22803	1	1
mir.fa/mmu-miR-196b	-21.8636	-0.206743	-1.15408	1	1
mir.fa/mmu-miR-30b*	-15.668	0.00461699	1.00321	1	1
mir.fa/mmu-miR-666-3p	-18.9095	-0.00301867	-1.00209	1	1
mir.fa/mmu-miR-217	-22.5655	0.387196	1.30785	1	1
mir.fa/mmu-miR-874*	-21.8529	0.0990034	1.07103	1	1
mir.fa/mmu-miR-770-5p	-20.1293	-0.0252467	-1.01765	1	1
mir.fa/mmu-miR-451	-20.1346	-0.0192512	-1.01343	1	1
mir.fa/mmu-miR-3060	-17.71	-0.00896245	-1.00623	1	1
mir.fa/mmu-miR-297c*	-23.8592	-0.733262	-1.66239	1	1
mir.fa/mmu-miR-297b-3p	-23.8592	-0.733262	-1.66239	1	1
mir.fa/mmu-miR-297a*	-23.8592	-0.733262	-1.66239	1	1
mir.fa/mmu-miR-669e	-23.7287	0.702733	1.62758	1	1
mir.fa/mmu-miR-466i-5p	-23.7225	0.700863	1.62548	1	1
mir.fa/mmu-miR-493*	-23.7277	0.70074	1.62534	1	1
mir.fa/mmu-miR-466a-5p	-23.7226	0.700631	1.62522	1	1
mir.fa/mmu-miR-218-2*	-23.7309	0.698223	1.62251	1	1
mir.fa/mmu-miR-192*	-23.7251	0.695644	1.61961	1	1
mir.fa/mmu-miR-155*	-22.2398	0.511927	1.42595	1	1
mir.fa/mmu-miR-216b*	-23.7274	-0.482327	-1.39699	1	1
mir.fa/mmu-miR-3473b	-23.7226	-0.47272	-1.38772	1	1
mir.fa/mmu-miR-1934*	-23.7326	-0.47182	-1.38686	1	1
mir.fa/mmu-miR-1251	-23.7243	-0.46921	-1.38435	1	1
mir.fa/mmu-miR-1298	-22.3331	0.317884	1.2465	1	1
mir.fa/mmu-miR-342-5p	-20.8155	-0.12095	-1.08745	1	1
mir.fa/mmu-miR-29b-1*	-24.0197	0.120624	1.08721	1	1
mir.fa/mmu-miR-669h-5p	-24.0197	0.120624	1.08721	1	1
mir.fa/mmu-miR-467c	-22.2112	0.117028	1.0845	1	1
mir.fa/mmu-miR-547*	-24.0177	0.116636	1.0842	1	1
mir.fa/mmu-miR-1b-5p	-24.0177	0.116636	1.0842	1	1
mir.fa/mmu-miR-295	-20.504	0.112711	1.08126	1	1
mir.fa/mmu-miR-3474	-24.0223	0.107497	1.07736	1	1
mir.fa/mmu-miR-669g	-24.0207	0.104398	1.07505	1	1
mir.fa/mmu-miR-211	-20.7844	0.0962295	1.06898	1	1
mir.fa/mmu-miR-101a*	-20.8566	-0.0468594	-1.03301	1	1
mir.fa/mmu-miR-669c	-18.7739	0.0118012	1.00821	1	1
mir.fa/mmu-miR-33	-17.256	0.00409992	1.00285	1	1
mir.fa/mmu-miR-544-5p	-22.8628	-0.213354	-1.15938	1	1
mir.fa/mmu-miR-501-5p	-19.2863	0.0395493	1.02779	1	1
mir.fa/mmu-miR-483*	-21.5024	-0.0158157	-1.01102	1	1
mir.fa/mmu-miR-187	-19.2817	-0.0158098	-1.01102	1	1
mir.fa/mmu-miR-16-1*	-21.6315	-0.0110315	-1.00768	1	1
mir.fa/mmu-miR-452-3p	-22.1149	0.312715	1.24204	1	1
mir.fa/mmu-miR-467e*	-22.1164	0.307622	1.23767	1	1
mir.fa/mmu-miR-1306-3p	-22.222	-0.29109	-1.22356	1	1
mir.fa/mmu-miR-466b-5p	-22.1274	-0.278365	-1.21282	1	1
mir.fa/mmu-miR-466o-5p	-22.1274	-0.278365	-1.21282	1	1
mir.fa/mmu-miR-216b	-19.4957	-0.00864549	-1.00601	1	1
mir.fa/mmu-miR-467a*	-23.4329	0.120687	1.08725	1	1
mir.fa/mmu-miR-3087	-23.4415	0.110421	1.07954	1	1
mir.fa/mmu-miR-3075	-23.4405	0.108456	1.07807	1	1
mir.fa/mmu-miR-615-5p	-24.5171	1.11534	2.16646	1	1
mir.fa/mmu-miR-5103	-24.5192	1.11099	2.15994	1	1
mir.fa/mmu-miR-702	-24.5229	-0.885717	-1.84768	1	1
