# Supplementary material for: miR-486 is modulated by stretch and increases ventricular growth
Source: JCI Insight. 2019 Sep 12;4(19):e125507. doi: 10.1172/jci.insight.125507 (PMC6795397; doi:10.1172/jci.insight.125507)
Supplement: Supplemental Table 2 [file jciinsight-4-125507-s041.xlsx]

## Sheet: Sheet1
miRNA name			Fold Change		p-value
hsa-miR-455-5p-4378098			0.122314		3.35728e-05
hsa-miR-451-4373360			0.0962102		0.000188995
hsa-miR-21-4373090			0.150622		0.000891549
hsa-miR-148a-4373130			0.119135		0.00143239
hsa-miR-672-4395438			28.2074		0.0016294
hsa-miR-122-4395356			0.00146049		0.00408617
hsa-miR-302b-4378071			0.381829		0.00540793
hsa-miR-326-4373050			0.186511		0.00874193
hsa-miR-154-4373270			0.121441		0.00892363
hsa-miR-551b-4380945			0.187635		0.00917907
hsa-miR-579-4395509			0.189859		0.00931033
hsa-miR-193a-3p-4395361			0.121329		0.00954943
hsa-miR-655-4381015			0.0582607		0.0101359
hsa-miR-424-4373201			0.0946229		0.0103262
hsa-miR-518d-5p-4395500			0.202361		0.010401
hsa-miR-29c-4395171			0.190035		0.0115414
hsa-miR-488-4395468			0.0749116		0.0119773
hsa-miR-369-5p-4373195			0.237116		0.0120912
hsa-miR-376b-4373196			0.172939		0.0133763
hsa-miR-15a#-002419			5.68437		0.0137169
hsa-miR-660-4380925			0.385286		0.0149189
hsa-miR-136#-002100			0.226147		0.0164016
hsa-miR-135a-4373140			0.183265		0.0205999
hsa-miR-16-2#-002171			21991.6		0.0218218
hsa-miR-491-3p-4395471			0.297508		0.0227114
hsa-miR-628-5p-4395544			0.61005		0.0255326
hsa-miR-26b-4395167			0.242434		0.0256644
hsa-miR-887-4395485			0.0194242		0.029586
hsa-miR-126-4395339			0.607659		0.0300232
hsa-miR-143-4395360			0.301522		0.0304978
hsa-miR-598-4395179			0.622437		0.0326814
hsa-miR-192-4373108			0.0916747		0.0327428
hsa-miR-146b-5p-4373178			0.242547		0.0354993
hsa-miR-27b#-002174			8.92179		0.0366144
hsa-miR-511-4373236			0.119162		0.0366363
hsa-miR-101-4395364			0.0490705		0.0367527
hsa-miR-142-3p-4373136			0.151075		0.0429209
hsa-miR-589-001543			7.23671		0.0440593
hsa-miR-569-001536			355.655		0.0441931
hsa-miR-199a-3p-4395415			0.382978		0.0520914
hsa-miR-17-4395419			0.482411		0.0538454
hsa-miR-152-4395170			0.484533		0.0539054
hsa-miR-26a-1#-002443			2.23819		0.0540861
hsa-miR-138-4395395			0.191888		0.0560554
hsa-miR-380-4373022			0.0673895		0.0570228
hsa-miR-219-2-3p-4395501			28133.5		0.057853
hsa-miR-302a-4378070			0.116065		0.0631001
hsa-miR-182-4395445			0.37788		0.0641352
hsa-miR-32-4395220			251.312		0.0649912
hsa-miR-20a-4373286			0.383244		0.0654709
hsa-miR-24-1#-002440			0.0863097		0.0659646
hsa-miR-27a-4373287			0.385108		0.0690089
hsa-miR-484-4381032			1.91941		0.0695461
hsa-miR-31#-002113			14.41		0.072517
hsa-miR-25#-002442			0.275413		0.0729976
hsa-miR-20a#-002437			7.40073		0.074517
hsa-miR-205-4373093			449.652		0.07544
hsa-miR-16-4373121			0.606116		0.0754471
hsa-miR-188-3p-4395217			0.0250566		0.0756093
hsa-miR-126#-000451			0.701736		0.0761145
hsa-miR-505-4395200			7.85893		0.0767317
hsa-miR-96-4373372			350.191		0.0769799
hsa-miR-125a-3p-4395310			3.06453		0.0772114
hsa-miR-376a-4373026			0.306296		0.0772997
hsa-miR-302c-4378072			0.0997182		0.0791448
hsa-miR-411-4381013			0.193446		0.0792688
hsa-miR-885-3p-4395483			0.00557428		0.0795471
hsa-miR-371-3p-4395235			9.52685		0.0797411
hsa-miR-195-4373105			0.612734		0.0802515
hsa-miR-590-3P-002677			0.139146		0.0816706
hsa-miR-486-5p-4378096			4.89961		0.0822401
hsa-miR-340-4395369			0.304814		0.0823008
hsa-miR-367-4373034			0.152301		0.0833832
hsa-miR-622-001553			0.0547879		0.0847176
hsa-miR-154#-000478			125037		0.087407
hsa-miR-593-002411			23761.4		0.0890382
hsa-miR-187-4373307			0.0646592		0.0910582
hsa-miR-194-4373106			0.306863		0.0917678
hsa-miR-210-4373089			0.385197		0.0921363
hsa-miR-1-4395333			0.241819		0.092383
hsa-let-7g-4395393			0.30411		0.0923888
hsa-miR-223#-002098			0.109424		0.0936025
hsa-miR-153-4373305			0.0340312		0.093823
hsa-miR-29a-4395223			0.30665		0.0942156
hsa-miR-589-4395520			441.01		0.0966937
hsa-miR-106b-4373155			0.305448		0.0975878
hsa-miR-301b-4395503			0.40035		0.0979805
hsa-miR-337-5p-4395267			0.0490478		0.10412
hsa-miR-34c-5p-4373036			0.123507		0.104979
hsa-miR-526b-4395493			15.48		0.105183
hsa-miR-1256-002850			23.0922		0.105189
hsa-miR-454#-001996			2.22016		0.107444
hsa-miR-542-3p-4378101			0.368397		0.109006
hsa-miR-876-3p-4395336			0.471066		0.109039
hsa-miR-758-4395180			0.177104		0.109907
hsa-miR-335-4373045			0.137834		0.110263
hsa-miR-346-4373038			56.1417		0.111563
hsa-miR-548d-3p-4381008			0.474123		0.111609
hsa-miR-379-4373349			0.0508362		0.111968
hsa-miR-765-002643			0.0372917		0.115057
hsa-miR-876-5p-4395316			7.13048		0.115479
hsa-miR-106a-4395280			0.480964		0.115683
hsa-miR-576-5p-4395461			0.479521		0.115709
hsa-miR-512-3p-4381034			3.7633		0.115712
hsa-miR-148b-4373129			0.302568		0.115837
hsa-miR-140-5p-4373374			0.481297		0.115881
hsa-miR-1290-002863			0.0435455		0.116103
hsa-miR-499-5p-4381047			0.48689		0.117067
hsa-let-7b#-002404			13.8582		0.117519
hsa-miR-545-4395378			0.184454		0.117926
hsa-miR-653-4395403			17727.1		0.118125
hsa-miR-95-4373011			0.306155		0.118996
hsa-miR-208-4373091			0.0875955		0.119675
hsa-miR-886-5p-4395304			0.0301855		0.121247
hsa-miR-412-4373199			0.00202668		0.121829
hsa-miR-597-4380960			5.3579		0.123046
hsa-miR-23b#-002126			1928.15		0.123499
hsa-miR-507-4373232			96.0025		0.123842
hsa-miR-19a-4373099			0.191799		0.12546
hsa-miR-431-4395173			0.11569		0.126193
hsa-miR-147b-4395373			8.84176		0.127587
hsa-miR-646-001599			0.000132934		0.129273
hsa-miR-548c-5p-4395540			0.237007		0.129319
hsa-miR-548L-002904			20.3036		0.13014
hsa-miR-376c-4395233			0.245025		0.130456
hsa-miR-223-4395406			0.387517		0.130962
hsa-miR-630-001563			26.9025		0.131985
hsa-miR-1249-002868			13.9095		0.133101
hsa-miR-220b-4395317			800.82		0.134586
hsa-miR-645-001597			20087.4		0.134879
hsa-miR-381-4373020			0.291587		0.135123
hsa-miR-10a-4373153			0.299854		0.136357
hsa-miR-130a-4373145			0.383598		0.13728
hsa-miR-18a-4395533			0.152654		0.138218
rno-miR-7#-001338			0.567097		0.139605
hsa-miR-889-4395313			0.30034		0.140276
hsa-miR-668-001992			11.5728		0.141273
hsa-miR-510-4395352			6717.3		0.142768
hsa-miR-208b-4395401			0.194656		0.143218
hsa-miR-325-4373051			1207.38		0.144755
hsa-miR-592-001546			13.8806		0.147569
hsa-miR-302d-000535			1.6529		0.148322
hsa-miR-222-4395387			2.42839		0.150426
hsa-miR-1243-002854			7613.44		0.150477
hsa-miR-198-4395384			0.0706908		0.150698
hsa-miR-216a-4395331			4179.17		0.150727
hsa-miR-302a#-002381			13.6927		0.151003
hsa-miR-488-001106			1792.39		0.151821
hsa-miR-212-4373087			0.394929		0.152394
hsa-miR-562-001529			2162.77		0.152557
hsa-miR-871-4395465			7420.67		0.152972
hsa-miR-525-3p-4395496			20.8889		0.153324
hsa-miR-23a-4373074			7.81547		0.153363
hsa-miR-595-001987			3198.1		0.154003
hsa-miR-144-002676			0.0383224		0.154436
hsa-miR-377-4373025			21.2688		0.154867
hsa-miR-872-4395375			14.1592		0.155006
hsa-miR-450b-3p-4395319			13.0472		0.155267
hsa-miR-383-4373018			28.0061		0.155431
hsa-miR-296-3p-4395212			29.9815		0.155617
hsa-miR-658-001513			13.3676		0.156182
hsa-miR-661-001606			1531.08		0.156307
hsa-miR-32#-002111			283.656		0.156455
hsa-miR-19b-4373098			0.304251		0.157987
hsa-miR-520b-4373252			7.93923		0.160204
hsa-let-7f-1#-002417			6.55078		0.161056
hsa-miR-539-4378103			0.482968		0.161303
hsa-miR-200a-4378069			0.319599		0.161773
hsa-let-7f-4373164			0.365261		0.163617
hsa-miR-141-4373137			0.239097		0.164117
hsa-miR-556-3p-4395456			828.677		0.166304
hsa-miR-183-4395380			5.31843		0.167653
hsa-miR-493-4395475			0.304392		0.167744
hsa-miR-1226#-002758			0.000559335		0.167959
hsa-miR-215-4373084			0.510034		0.16814
hsa-miR-770-5p-002002			0.175799		0.168569
hsa-miR-541#-002200			710.324		0.168965
hsa-miR-26a-4395166			0.485093		0.170114
hsa-miR-452-4395440			1.54399		0.170724
hsa-miR-30b#-002129			15.3376		0.171496
hsa-miR-938-002181			2238.53		0.171557
hsa-miR-1264-002799			5.74378		0.171572
hsa-miR-138-2#-002144			14.3801		0.172334
hsa-miR-888#-002213			9458.09		0.172623
hsa-miR-640-001584			13.6895		0.173039
hsa-miR-590-5p-4395176			0.236733		0.173346
hsa-miR-143#-002146			11.3346		0.176353
hsa-miR-377#-002128			11.3111		0.176395
hsa-miR-1282-002803			11.2772		0.176457
hsa-miR-135b#-002159			11.1116		0.176766
hsa-miR-647-001600			5.28657		0.179472
hsa-miR-29a#-002447			0.0414352		0.18123
hsa-miR-99b#-002196			0.5544		0.181699
hsa-miR-30c-1#-002108			9.0547		0.181903
hsa-miR-200a#-001011			8.99008		0.182116
hsa-miR-374a-4373028			0.305731		0.182221
hsa-let-7g#-002118			0.112033		0.182928
RNU48-001006			142.353		0.184205
hsa-miR-369-3p-4373032			0.0284256		0.18422
hsa-miR-200b-4395362			0.350868		0.184764
hsa-miR-1203-002877			7.8408		0.186683
hsa-miR-637-001581			7.57196		0.188018
hsa-miR-299-5p-4373188			0.306226		0.188553
RNU48-4373383			2.4105		0.188636
hsa-miR-149#-002164			113.903		0.188693
hsa-miR-643-001594			4.56411		0.18982
hsa-let-7a#-002307			2312.65		0.191045
hsa-miR-614-001587			5.51999		0.191407
hsa-miR-620-002672			5.51999		0.191407
hsa-miR-382-4373019			0.192331		0.192479
hsa-miR-429-4373203			0.298403		0.193555
hsa-miR-582-5p-4395175			0.148823		0.194094
hsa-miR-1250-002887			0.000580668		0.195057
hsa-miR-132-4373143			0.378492		0.195295
hsa-miR-342-5p-4395258			2.47827		0.195671
hsa-miR-944-002189			0.00212498		0.197519
hsa-miR-503-4373228			0.0711003		0.198272
hsa-miR-558-001526			0.00295151		0.198365
hsa-miR-363-4378090			0.239927		0.198915
hsa-miR-499-3p-4395538			0.382713		0.199363
hsa-miR-1197-002810			5.87532		0.200291
hsa-miR-202#-002362			0.0059427		0.200632
hsa-miR-596-001550			48.4357		0.200788
hsa-miR-500-001046			9.04842		0.200939
hsa-miR-1204-002872			0.00766588		0.201662
hsa-miR-105#-002168			0.00928853		0.202532
hsa-miR-26a-2#-002115			5.65947		0.20255
hsa-miR-624-001557			0.00957176		0.202676
hsa-miR-548H-002816			0.00176025		0.20284
hsa-miR-1259-002796			0.00292098		0.204577
hsa-miR-545#-002266			24.2571		0.205052
hsa-miR-532-5p-4380928			0.47687		0.205624
hsa-miR-652-4395463			0.30034		0.20595
hsa-miR-512-5p-4373238			1150.2		0.207013
hsa-miR-197-4373102			1.89693		0.207777
hsa-miR-662-001607			7.12554		0.208606
hsa-miR-633-001574			0.0625		0.208615
hsa-miR-27b-4373068			0.613301		0.209597
hsa-miR-29b-4373288			0.16263		0.210073
hsa-miR-192#-002272			1299.73		0.210855
hsa-miR-516a-5p-4395527			0.00302958		0.211451
mmu-let-7d#-001178			19.5849		0.212773
hsa-miR-146b-3p-4395472			16.6179		0.214835
hsa-miR-631-001564			0.0180733		0.215196
hsa-miR-495-4381078			0.487452		0.215632
hsa-miR-486-3p-4395204			3.0937		0.215641
hsa-miR-127-5p-4395340			30.037		0.215731
hsa-miR-548J-002783			37.0654		0.219796
hsa-miR-890-4395320			3.07162		0.22099
hsa-miR-508-3p-4373233			3.07162		0.22099
hsa-miR-129-5p-4373171			3.07162		0.22099
hsa-miR-513-5p-4395201			3.07162		0.22099
hsa-miR-384-4373017			3.07162		0.22099
hsa-miR-508-5p-4395203			3.07162		0.22099
hsa-miR-875-3p-4395315			3.07162		0.22099
hsa-miR-448-4373206			3.07162		0.22099
hsa-miR-615-5p-4395464			3.07162		0.22099
hsa-miR-220-4373078			3.07162		0.22099
hsa-miR-105-4395278			3.07162		0.22099
hsa-miR-219-5p-4373080			3.07162		0.22099
hsa-miR-220c-4395322			3.07162		0.22099
hsa-miR-453-4395429			3.07162		0.22099
hsa-miR-516b-4395172			3.07162		0.22099
hsa-miR-520d-5p-4395504			3.07162		0.22099
hsa-miR-520e-4373255			3.07162		0.22099
hsa-miR-524-5p-4395174			3.07162		0.22099
hsa-miR-548a-3p-4380948			3.07162		0.22099
hsa-miR-548a-5p-4395523			3.07162		0.22099
hsa-miR-548b-3p-4380951			3.07162		0.22099
hsa-miR-548c-3p-4380993			3.07162		0.22099
hsa-miR-556-5p-4395455			3.07162		0.22099
hsa-miR-624-4395541			3.07162		0.22099
hsa-miR-891b-4395321			3.07162		0.22099
hsa-miR-892a-4395306			3.07162		0.22099
hsa-miR-15a-4373123			4.52735		0.221698
hsa-miR-615-3p-4386777			0.336497		0.223683
hsa-miR-1206-002878			330.003		0.223841
hsa-miR-185-4395382			0.383775		0.224076
hsa-miR-1227-002769			2.80241		0.224517
hsa-miR-425#-002302			2.8037		0.22523
hsa-miR-593-001547			4.21442		0.225601
hsa-miR-885-5p-4395407			0.380508		0.22597
hsa-miR-130b#-002114			2.79465		0.225989
hsa-miR-125a-5p-4395309			1.92252		0.226483
hsa-miR-520a-5p-4378085			530.668		0.227545
hsa-miR-1276-002843			6.81478		0.228793
hsa-miR-217-4395448			3.89692		0.230008
hsa-miR-576-3p-4395462			0.30194		0.231705
ath-miR159a-4373390			0.0768399		0.232484
hsa-miR-372-4373029			2.43288		0.233051
hsa-miR-524-001173			11.0298		0.233409
hsa-miR-221-4373077			3.0937		0.234054
hsa-miR-580-001621			9.06726		0.234105
hsa-miR-609-001573			0.0717771		0.234737
hsa-miR-136-4373173			102.017		0.235544
hsa-miR-497-001043			4.4393		0.23616
hsa-miR-513B-002757			608.171		0.238013
hsa-miR-10b#-002315			2.32947		0.239093
hsa-miR-874-4395379			0.335798		0.239177
hsa-miR-557-001525			0.00793621		0.239463
hsa-miR-370-4395386			0.38413		0.23998
hsa-miR-520f-4373256			3.6765		0.240005
hsa-miR-617-001591			5.59576		0.240102
hsa-miR-485-5p-4373212			4.60755		0.240541
hsa-miR-181a-4373117			0.378667		0.240621
hsa-miR-186-4395396			1.24057		0.242784
hsa-miR-33a-002135			0.269682		0.246416
hsa-miR-519d-4395514			0.0369658		0.246548
hsa-miR-1178-002777			0.00748214		0.246949
hsa-miR-339-5p-4395368			10.1518		0.247935
hsa-miR-340#-002259			2.22119		0.24812
hsa-miR-137-4373301			10.1331		0.248793
hsa-miR-628-3p-002434			0.564613		0.249927
hsa-miR-519c-3p-4373251			109.896		0.250775
hsa-miR-492-4373217			8.62585		0.250984
hsa-miR-1255A-002805			0.183434		0.251078
hsa-miR-587-001540			7.12719		0.251941
hsa-miR-224-4395210			0.49039		0.256622
hsa-miR-329-4373191			0.388504		0.257585
hsa-miR-28-3p-4395557			1.94396		0.258868
hsa-let-7i#-002172			0.27446		0.260008
hsa-miR-28-5p-4373067			0.61132		0.261206
hsa-miR-520a-3p-4373268			0.0164512		0.262456
hsa-miR-1303-002792			0.123793		0.263066
hsa-let-7e#-002407			7.10253		0.263827
hsa-miR-888-4395323			0.258697		0.264616
hsa-let-7d-4395394			0.379718		0.264719
hsa-miR-375-4373027			44.3747		0.264919
hsa-miR-324-5p-4373052			0.378754		0.265056
hsa-miR-19b-1#-002425			2.19872		0.265143
hsa-miR-93#-002139			2.22736		0.265664
hsa-miR-517a-4395513			0.329572		0.265919
hsa-miR-30d#-002305			2.21299		0.266314
hsa-miR-374a#-002125			0.550444		0.266614
hsa-miR-550-002410			2.21044		0.267109
hsa-miR-744#-002325			0.33829		0.268077
hsa-miR-148b#-002160			0.395751		0.272051
hsa-miR-891a-4395302			2.98211		0.272951
hsa-miR-25-4373071			0.482857		0.273198
hsa-miR-432-001026			0.556968		0.275596
hsa-miR-551a-001519			2.80759		0.277381
hsa-miR-518c#-001158			2.80759		0.277381
hsa-miR-937-002180			2.80759		0.277381
hsa-miR-924-002154			2.80759		0.277381
hsa-miR-19a#-002424			2.80759		0.277381
hsa-miR-634-001576			2.80759		0.277381
hsa-miR-195#-002107			2.80759		0.277381
hsa-miR-29b-1#-002165			2.80759		0.277381
hsa-miR-186#-002105			2.80759		0.277381
hsa-miR-708#-002342			2.80759		0.277381
hsa-miR-517#-001113			2.80759		0.277381
hsa-miR-218-1#-002094			2.80759		0.277381
hsa-miR-182#-000483			2.80759		0.277381
hsa-miR-578-001619			2.80759		0.277381
hsa-miR-200b#-002274			2.80759		0.277381
hsa-miR-599-001554			2.80759		0.277381
hsa-miR-943-002188			2.80759		0.277381
hsa-miR-588-001542			2.80759		0.277381
hsa-miR-934-002177			2.80759		0.277381
hsa-miR-554-001522			2.80759		0.277381
hsa-miR-649-001602			2.80759		0.277381
hsa-miR-374b#-002391			2.80759		0.277381
hsa-miR-1826-002873			2.80759		0.277381
hsa-miR-1286-002773			2.80759		0.277381
hsa-miR-607-001570			2.80759		0.277381
hsa-miR-122#-002130			2.80759		0.277381
ath-miR159a-000338			2.80759		0.277381
dme-miR-7-000268			2.80759		0.277381
hsa-miR-101#-002143			2.80759		0.277381
hsa-miR-106a#-002170			2.80759		0.277381
hsa-miR-1182-002830			2.80759		0.277381
hsa-miR-1184-002842			2.80759		0.277381
hsa-miR-1200-002829			2.80759		0.277381
hsa-miR-1205-002778			2.80759		0.277381
hsa-miR-1224-3P-002752			2.80759		0.277381
hsa-miR-1245-002823			2.80759		0.277381
hsa-miR-1251-002820			2.80759		0.277381
hsa-miR-1252-002860			2.80759		0.277381
hsa-miR-1257-002910			2.80759		0.277381
hsa-miR-1265-002790			2.80759		0.277381
hsa-miR-1269-002789			2.80759		0.277381
hsa-miR-1272-002845			2.80759		0.277381
hsa-miR-1278-002851			2.80759		0.277381
hsa-miR-1289-002871			2.80759		0.277381
hsa-miR-129#-002298			2.80759		0.277381
hsa-miR-1293-002905			2.80759		0.277381
hsa-miR-1294-002785			2.80759		0.277381
hsa-miR-1304-002874			2.80759		0.277381
hsa-miR-1324-002815			2.80759		0.277381
hsa-miR-141#-002145			2.80759		0.277381
hsa-miR-146a#-002163			2.80759		0.277381
hsa-miR-155#-002287			2.80759		0.277381
hsa-miR-185#-002104			2.80759		0.277381
hsa-miR-200c#-002286			2.80759		0.277381
hsa-miR-302b#-002119			2.80759		0.277381
hsa-miR-34b-000427			2.80759		0.277381
hsa-miR-431#-002312			2.80759		0.277381
hsa-miR-497#-002368			2.80759		0.277381
hsa-miR-513C-002756			2.80759		0.277381
hsa-miR-518e#-002371			2.80759		0.277381
hsa-miR-518f#-002387			2.80759		0.277381
hsa-miR-519e#-001166			2.80759		0.277381
hsa-miR-548G-002879			2.80759		0.277381
hsa-miR-548I-002909			2.80759		0.277381
hsa-miR-548M-002775			2.80759		0.277381
hsa-miR-552-001520			2.80759		0.277381
hsa-miR-553-001521			2.80759		0.277381
hsa-miR-555-001523			2.80759		0.277381
hsa-miR-600-001556			2.80759		0.277381
hsa-miR-603-001566			2.80759		0.277381
hsa-miR-605-001568			2.80759		0.277381
hsa-miR-613-001586			2.80759		0.277381
hsa-miR-621-001598			2.80759		0.277381
hsa-miR-626-001559			2.80759		0.277381
hsa-miR-635-001578			2.80759		0.277381
hsa-miR-767-3p-001995			2.80759		0.277381
hsa-miR-767-5p-001993			2.80759		0.277381
hsa-miR-802-002004			2.80759		0.277381
hsa-miR-920-002150			2.80759		0.277381
hsa-miR-922-002152			2.80759		0.277381
hsa-miR-92a-2#-002138			2.80759		0.277381
hsa-miR-933-002176			2.80759		0.277381
hsa-miR-936-002179			2.80759		0.277381
hsa-miR-149-4395366			1.88644		0.278837
hsa-let-7a-4373169			0.478968		0.28076
hsa-miR-146a-4373132			0.761896		0.280893
hsa-miR-1271-002779			2.23716		0.281708
hsa-miR-654-3p-4395350			0.300756		0.284745
hsa-miR-548N-002888			5.27803		0.286976
hsa-miR-107-4373154			0.394747		0.287874
hsa-miR-132#-002132			0.575146		0.287882
hsa-miR-432#-001027			9.16838		0.288486
hsa-miR-378-000567			3.55455		0.289647
hsa-miR-1183-002841			0.212519		0.290082
hsa-miR-124-4373295			4.02782		0.290907
hsa-miR-18a#-002423			2.81604		0.291479
hsa-miR-299-3p-4373189			3.79123		0.291657
hsa-miR-518a-3p-4395508			7.62639		0.291714
hsa-miR-921-002151			7.39731		0.293882
hsa-miR-181c-4373115			0.460519		0.294597
hsa-miR-127-3p-4373147			0.483638		0.298544
hsa-miR-193b-4395478			1.54721		0.298789
hsa-miR-125b-1#-002378			2.40327		0.299999
hsa-miR-213-000516			3.605		0.300398
hsa-miR-1179-002776			0.669582		0.301178
hsa-miR-302c#-000534			8.19645		0.301229
hsa-miR-675-002005			0.34325		0.302136
hsa-miR-99a#-002141			1.78551		0.303381
hsa-miR-664-002897			1.77317		0.305636
hsa-miR-7-2#-002314			0.552993		0.306709
hsa-miR-1267-002885			4.29007		0.306908
hsa-miR-10a#-002288			2.77278		0.308219
hsa-let-7c-4373167			0.481075		0.308935
hsa-miR-642-4380995			0.484197		0.310775
hsa-miR-509-3-5p-4395266			0.328812		0.31109
hsa-miR-1255B-002801			3.38776		0.311256
hsa-miR-196b-4395326			0.757858		0.312705
hsa-miR-1291-002838			2.2217		0.313052
hsa-miR-410-4378093			0.774319		0.317997
hsa-miR-494-4395476			0.482634		0.318807
hsa-miR-181a-2#-002317			2.22633		0.319909
hsa-miR-27a#-002445			2.2413		0.321184
hsa-miR-520c-3p-002400			3.16748		0.321442
hsa-miR-573-001615			3.31728		0.322443
hsa-miR-130a#-002131			2.07053		0.322866
hsa-miR-517b-4373244			4.08028		0.32417
hsa-miR-515-3p-4395480			0.379192		0.325746
hsa-miR-128-4395327			0.602904		0.326558
hsa-miR-26b#-002444			1.76581		0.327462
hsa-miR-144#-002148			0.695762		0.327632
hsa-miR-16-1#-002420			1.74876		0.328379
hsa-miR-190-4373110			0.609909		0.328621
hsa-miR-33b-4395196			0.484757		0.328672
hsa-miR-218-4373081			0.617281		0.329013
hsa-miR-518a-5p-4395507			9.89706		0.329846
hsa-miR-338-5P-002658			2.80889		0.330485
hsa-miR-103-4373158			0.622725		0.333232
hsa-miR-193a-5p-4395392			0.484309		0.335937
hsa-miR-22-4373079			0.756983		0.336008
hsa-miR-483-3p-002339			2.23251		0.336662
hsa-miR-769-5p-001998			2.81214		0.338507
hsa-miR-450a-4395414			0.510624		0.338589
hsa-miR-939-002182			1.8609		0.339216
hsa-let-7c#-002405			0.29518		0.339387
hsa-miR-549-001511			4.00647		0.342881
hsa-miR-139-3p-4395424			0.456283		0.342946
hsa-miR-338-3p-4395363			0.53428		0.343097
hsa-miR-608-001571			0.137484		0.344013
hsa-miR-656-001510			2.57695		0.344458
hsa-miR-1248-002870			0.34772		0.344694
hsa-miR-378-002243			1.77522		0.345567
hsa-miR-542-5p-4395351			0.604438		0.346063
hsa-miR-145#-002149			1.76908		0.346803
hsa-miR-616-001589			2.79594		0.347177
hsa-miR-222#-002097			2.3257		0.348357
hsa-miR-566-001533			0.272186		0.348387
hsa-miR-551b#-002346			0.43167		0.348802
hsa-miR-1253-002894			3.02164		0.349507
hsa-miR-548d-5p-4395348			0.753145		0.350406
hsa-miR-1208-002880			2.25949		0.351907
hsa-miR-504-4395195			1.91057		0.352023
hsa-miR-720-002895			0.553121		0.352505
hsa-miR-302d#-002120			0.530344		0.353537
hsa-miR-886-3p-4395305			5.7864		0.354201
hsa-let-7e-4395517			0.604438		0.354397
hsa-miR-942-002187			0.687771		0.354618
hsa-miR-9-4373285			1.22179		0.356352
hsa-let-7b-4395446			0.615857		0.357914
hsa-miR-345-4395297			1.23656		0.357935
hsa-miR-1228#-002763			1.76867		0.358247
hsa-miR-30d-000420			1.77769		0.358357
hsa-miR-548P-002798			0.503478		0.358796
hsa-miR-203-4373095			0.773604		0.359907
hsa-miR-124#-002197			0.195197		0.359935
hsa-miR-1270-002807			0.478083		0.360769
hsa-miR-150-4373127			0.766664		0.362906
hsa-miR-30b-4373290			1.22774		0.363259
hsa-miR-509-5p-4395346			0.488919		0.363495
hsa-miR-30a-3p-000416			1.41912		0.365236
hsa-miR-625-4395542			0.609768		0.365485
hsa-miR-331-5p-4395344			1.5252		0.365884
hsa-miR-139-5p-4395400			0.766841		0.366917
hsa-miR-502-3p-4395194			0.619854		0.368237
hsa-miR-200c-4395411			0.60808		0.369188
hsa-miR-15b-4373122			0.603601		0.36928
hsa-miR-331-3p-4373046			1.21139		0.370231
hsa-miR-337-3p-002157			2.23199		0.370854
hsa-miR-20b-4373263			0.771284		0.371561
hsa-miR-142-5p-4395359			0.609909		0.373483
hsa-miR-323-3p-4395338			0.768793		0.37349
hsa-miR-1233-002768			2.27468		0.373855
hsa-miR-424#-002309			2.24492		0.3751
hsa-miR-1285-002822			0.448962		0.375737
hsa-miR-1274A-002883			0.553888		0.375871
hsa-miR-519a-4395526			0.239539		0.376253
hsa-miR-33a#-002136			1.93411		0.377274
hsa-miR-518e-4395506			0.446789		0.378413
hsa-miR-520g-4373257			1.53191		0.378503
hsa-miR-744-4395435			0.609628		0.378767
hsa-miR-515-5p-4373242			0.326842		0.379095
hsa-miR-151-5P-002642			1.79461		0.380663
hsa-miR-133a-4395357			1.19527		0.380988
hsa-miR-1254-002818			1.77645		0.381573
RNU44-001094			1.77194		0.382638
hsa-miR-221#-002096			2.24804		0.382648
hsa-miR-601-001558			0.522922		0.384223
hsa-miR-490-3p-4373215			0.607097		0.384391
hsa-miR-623-001555			2.91669		0.384589
hsa-miR-129-3p-4373297			0.613868		0.385314
hsa-miR-629-001562			1.40574		0.387135
hsa-miR-409-3p-002332			1.41847		0.387272
hsa-miR-18b-4395328			0.595704		0.388204
hsa-miR-1201-002781			1.81756		0.388247
hsa-miR-134-4373299			1.23314		0.390187
hsa-miR-199b-5p-4373100			4.70328		0.39052
hsa-miR-219-1-3p-4395206			0.456388		0.392128
hsa-let-7f-2#-002418			2.53561		0.392298
hsa-miR-577-002675			1.52591		0.392319
hsa-miR-324-3p-4395272			0.765248		0.392543
hsa-miR-501-3p-4395546			1.94576		0.392899
hsa-miR-567-001534			0.275986		0.392934
hsa-miR-130b-4373144			0.76755		0.393557
hsa-miR-1180-002847			1.77892		0.393935
hsa-miR-452#-002330			0.1966		0.394458
hsa-miR-1300-002902			0.567359		0.394509
hsa-miR-423-5p-4395451			0.608502		0.395842
hsa-miR-301a-4373064			0.615999		0.395933
hsa-miR-151-3p-002254			1.4165		0.396137
hsa-miR-211-4373088			2.86791		0.396482
hsa-miR-181c#-002333			1.39313		0.396979
hsa-miR-583-001623			2.29793		0.397383
hsa-miR-93-4373302			0.778265		0.399121
hsa-miR-584-001624			1.71119		0.39969
hsa-miR-30c-2#-002110			3.31421		0.399859
hsa-miR-361-3p-002116			0.439621		0.400041
hsa-miR-572-001614			2.21095		0.400355
hsa-miR-147-4373131			0.575545		0.40082
hsa-miR-548K-002819			0.301522		0.401364
hsa-miR-519b-3p-002384			2.1312		0.401402
hsa-miR-425-4380926			0.764895		0.401426
hsa-miR-191-4395410			1.22208		0.401467
hsa-miR-1225-3P-002766			0.566704		0.401563
hsa-miR-106b#-002380			1.80542		0.404241
hsa-miR-330-3p-4373047			0.73884		0.404465
hsa-miR-517c-4373264			0.783678		0.405004
hsa-miR-196a#-002336			2.20127		0.405116
hsa-miR-625#-002432			1.38223		0.405562
hsa-miR-183#-002270			0.693836		0.406841
rno-miR-29c#-001818			1.5533		0.408999
hsa-miR-218-2#-002294			1.39378		0.409608
hsa-miR-320B-002844			1.80375		0.410217
hsa-miR-769-3p-002003			2.21351		0.410799
hsa-miR-17#-002421			1.67481		0.411955
hsa-miR-34a#-002316			0.797377		0.412064
hsa-miR-335#-002185			1.41128		0.41275
hsa-miR-100-4373160			0.780786		0.414638
hsa-miR-449a-4373207			0.608924		0.414706
hsa-miR-342-3p-4395371			1.20247		0.414936
hsa-miR-1238-002927			2.68143		0.415809
hsa-miR-522-4395524			1.58337		0.416185
hsa-miR-15b#-002173			0.66128		0.416347
hsa-miR-519e-4395481			2.07772		0.416468
hsa-miR-674-4395193			0.366699		0.416655
hsa-miR-581-001622			1.37904		0.417352
hsa-miR-518d-3p-4373248			0.524495		0.417713
hsa-miR-483-5p-4395449			1.21954		0.417794
hsa-miR-1236-002761			0.704498		0.418576
hsa-miR-125b-2#-002158			0.747597		0.418606
hsa-miR-1260-002896			0.692235		0.419394
hsa-miR-92a-1#-002137			0.47161		0.421559
hsa-miR-34a-4395168			0.764188		0.422105
RNU44-4373384			0.755585		0.422601
hsa-miR-544-4395376			1.29654		0.422739
hsa-miR-574-3p-4395460			1.20888		0.423571
hsa-miR-433-4373205			1.23058		0.423782
hsa-miR-374b-4381045			0.975355		0.424791
hsa-miR-659-001514			2.31552		0.425095
hsa-miR-561-4380938			0.516319		0.425943
hsa-miR-489-4395469			0.791686		0.426366
hsa-miR-648-001601			1.994		0.427163
hsa-miR-604-001567			2.28575		0.427199
hsa-miR-627-4380967			0.764188		0.42768
hsa-miR-766-001986			0.593231		0.429607
hsa-miR-1274B-002884			0.701898		0.429741
hsa-miR-194#-002379			0.551844		0.431037
hsa-miR-873-4395467			0.581963		0.431508
hsa-miR-31-4395390			0.773782		0.432152
hsa-miR-541-4395312			0.763659		0.43217
hsa-miR-502-5p-4373227			1.58813		0.432351
hsa-miR-23b-4373073			0.775035		0.433225
hsa-miR-125b-4373148			0.77164		0.434758
hsa-miR-206-000510			0.82283		0.434794
hsa-miR-543-002376			1.39346		0.434955
hsa-miR-532-3p-4395466			1.22603		0.435047
hsa-miR-570-4395458			1.21532		0.435196
has-miR-1305-002867			1.46138		0.435228
hsa-miR-564-001531			1.61926		0.436479
hsa-miR-296-5p-4373066			0.775931		0.436711
hsa-miR-21#-002438			1.311		0.436744
hsa-miR-98-4373009			0.74072		0.436946
hsa-miR-941-002183			1.36572		0.437708
hsa-miR-651-4381007			1.20442		0.438249
hsa-miR-935-002178			1.37936		0.438265
hsa-miR-9#-002231			0.885972		0.438867
hsa-miR-582-3p-4395510			0.753145		0.439277
hsa-miR-485-3p-4378095			0.774856		0.439408
hsa-miR-193b#-002366			0.690637		0.440269
hsa-miR-99a-4373008			0.80348		0.44154
hsa-miR-373-4378073			1.21476		0.442751
hsa-miR-518c-4395512			1.63127		0.442795
hsa-miR-638-001582			0.653987		0.443075
hsa-miR-501-5p-4373226			0.780967		0.443998
hsa-miR-99b-4373007			1.19748		0.445011
hsa-miR-521-4373259			0.674084		0.446474
hsa-miR-654-5p-4381014			1.21532		0.446785
hsa-miR-24-2#-002441			0.864338		0.447329
hsa-miR-506-4373231			0.627491		0.448468
hsa-miR-330-5p-4395341			0.670666		0.44903
hsa-miR-563-001530			1.53191		0.450011
hsa-miR-367#-002121			1.34661		0.450272
hsa-miR-518f-4395499			0.568803		0.450487
hsa-miR-1298-002861			0.650972		0.451159
hsa-miR-1247-002893			1.52168		0.451244
hsa-miR-618-4380996			0.838568		0.451859
hsa-miR-1262-002852			1.29385		0.452794
hsa-miR-636-4395199			1.18976		0.453075
hsa-miR-1296-002908			1.86477		0.453609
hsa-miR-18b#-002310			1.18208		0.453704
hsa-miR-450b-5p-4395318			1.38191		0.454027
hsa-miR-671-3p-4395433			0.76897		0.455466
hsa-miR-190b-002263			0.806083		0.455606
hsa-miR-523-4395497			1.30979		0.455699
hsa-miR-298-4395301			1.29026		0.455835
hsa-miR-571-001613			1.30224		0.456427
hsa-miR-214-4395417			1.21363		0.4568
hsa-miR-520h-001170			0.707107		0.458092
hsa-miR-550-001544			0.877822		0.458776
hsa-miR-644-001596			1.41389		0.459914
hsa-miR-1301-002827			1.42175		0.461167
hsa-miR-30e-3p-000422			1.11445		0.461214
hsa-miR-409-5p-4395442			1.16527		0.46295
hsa-miR-135b-4395372			0.899794		0.46403
hsa-miR-1825-002907			0.698339		0.464829
hsa-miR-30c-4373060			0.963484		0.465715
hsa-miR-376a#-002127			0.856188		0.467117
hsa-miR-585-001625			1.12584		0.467166
hsa-miR-1263-002784			1.12402		0.467614
hsa-miR-24-4373072			0.971083		0.468594
hsa-miR-1284-002903			0.88148		0.468816
hsa-miR-363#-001283			1.12662		0.469403
hsa-miR-96#-002140			1.12454		0.469882
hsa-miR-516-3p-001149			0.774856		0.470252
hsa-miR-1302-002901			0.798298		0.470326
hsa-miR-362-3p-4395228			0.964598		0.471128
hsa-miR-20b#-002311			1.10906		0.471329
hsa-miR-214#-002293			1.11471		0.471892
hsa-miR-199a-5p-4373272			0.860154		0.472926
hsa-miR-548E-002881			1.10267		0.472931
hsa-miR-1283-002890			0.864338		0.473363
hsa-miR-1288-002832			0.898963		0.473558
hsa-miR-30a-5p-000417			1.11651		0.473944
hsa-miR-191#-002678			0.873775		0.473971
hsa-miR-140-3p-4395345			0.975806		0.473981
hsa-miR-663B-002857			1.20916		0.474188
hsa-miR-10b-4395329			1.17718		0.474352
hsa-miR-204-4373094			0.958157		0.475658
hsa-miR-1292-002824			1.09936		0.475739
hsa-miR-454-4395434			0.967947		0.476097
hsa-miR-520D-3P-002743			0.884132		0.477505
hsa-miR-505#-002087			1.11034		0.478032
hsa-miR-665-002681			1.10624		0.478397
hsa-miR-34b-002102			0.883111		0.478551
hsa-miR-422a-4395408			0.963484		0.478816
hsa-miR-92b#-002343			1.08423		0.479318
hsa-miR-22#-002301			1.11214		0.479611
has-miR-155-4395459			0.964598		0.479647
hsa-miR-411#-002238			1.08147		0.479989
hsa-miR-148a#-002134			1.13001		0.481667
hsa-miR-559-001527			0.852635		0.481743
hsa-miR-339-3p-4395295			0.960595		0.48186
hsa-miR-1244-002791			1.10343		0.481988
hsa-miR-650-001603			0.904797		0.482291
hsa-miR-875-5p-002203			0.870349		0.482908
hsa-miR-491-5p-4381053			0.957493		0.48355
hsa-miR-380-5p-000570			0.886382		0.483551
hsa-miR-525-5p-4378088			0.94322		0.483988
hsa-miR-591-001545			0.892753		0.484435
hsa-miR-1275-002840			1.10445		0.484564
hsa-miR-29b-2#-002166			1.10906		0.484586
hsa-miR-641-001585			1.10726		0.484836
hsa-miR-100#-002142			0.929161		0.485245
hsa-miR-586-001539			1.10496		0.485972
hsa-miR-606-001569			1.09682		0.486296
hsa-miR-496-4386771			0.911933		0.486831
hsa-miR-361-5p-4373035			0.966829		0.487116
hsa-miR-455-3p-4395355			0.956829		0.487332
hsa-miR-708-4395452			0.97041		0.487761
hsa-miR-216b-4395437			0.958378		0.488289
hsa-miR-365-4373194			0.962594		0.489165
hsa-miR-548b-5p-4395519			0.935407		0.489986
hsa-miR-23a#-002439			1.06881		0.490231
hsa-miR-487b-4378102			0.97716		0.490535
hsa-miR-145-4395389			0.971307		0.490558
hsa-miR-892b-002214			1.08849		0.490836
hsa-miR-500-4395539			0.969738		0.491179
hsa-miR-362-5p-4378092			0.971083		0.49126
hsa-miR-133b-4395358			0.975806		0.491822
hsa-miR-92a-4395169			0.971981		0.491937
hsa-miR-518b-4373246			0.950879		0.492311
hsa-miR-320-4395388			0.984184		0.492453
hsa-miR-487a-4378097			0.957493		0.492861
hsa-miR-639-001583			0.96549		0.492901
hsa-miR-449b-4381011			1.05069		0.493217
hsa-miR-328-4373049			0.977386		0.494611
hsa-miR-629-4395547			0.975806		0.495118
hsa-miR-575-001617			1.03598		0.496603
hsa-miR-202-4395474			0.990801		0.49794
hsa-miR-184-4373113			1.0203		0.49795
hsa-miR-616-4395525			0.997923		0.499526
hsa-miR-657-001512			0.999076		0.499917
