# Supplementary material for: miR-486 is modulated by stretch and increases ventricular growth
Source: JCI Insight. 2019 Sep 12;4(19):e125507. doi: 10.1172/jci.insight.125507 (PMC6795397; doi:10.1172/jci.insight.125507)
Supplement: Supplemental Table 3 [file jciinsight-4-125507-s042.xlsx]

## Sheet: Sheet1
ID	BW	Treatment	Sex	Age	HR M-mode	LVIDd	LVIDs	%FS	IVSd	IVSs	LVPWd	LVPWs	EDD/PWD	LVDd/BW	LVM(d)	LVM/BW
	(g)				(bpm)	(mm)	(mm)		(mm)	(mm)	(mm)	(mm)			(mg)	Index (%)
Group1: Control
BlockIT
CTL1	4	Control	M	0.7	526	1.39	0.54	61.3	0.44	0.68	0.42	0.75	3.31	0.347	9.2	2.3
CTL3	4	Control	M	0.7	413	1.2	0.44	63	0.41	0.67	0.5	0.73	2.4	0.3	8.2	2.05
CTL4	5	Control	M	0.7	500	1.27	0.61	51.7	0.46	0.68	0.46	0.7	2.78	0.254	8.9	1.78
CTL5	4	Control	M	0.7	480	1.38	0.66	52	0.4	0.58	0.38	0.66	3.62	0.345	8	2
CTL6	4	Control	M	0.7	423	1.46	0.62	57.5	0.46	0.66	0.46	0.75	3.15	0.364	11.1	2.78
CTL7	4	Control	M	0.7	505	1.13	0.54	51.7	0.44	0.63	0.41	0.71	2.73	0.281	6.7	1.68
CTL2	4	Control	M	0.7	530	1.3	0.61	52.9	0.49	0.68	0.44	0.69	2.93	0.325	9.5	2.38
Mean					482.429	1.30429	0.574286	55.7286	0.442857	0.654286	0.438571	0.712857	2.98857	0.316571	8.8	2.13857
SD					17.8203	0.0435812	0.0277624	1.83494	0.0116934	0.0141181	0.014869	0.0124813	0.153397	0.0150473	0.520073	0.143235
Group2: miRNA486 Treated
miR486
MIR1	4	miRNA486 Treated	M	0.7	470	1.59	0.68	57.6	0.44	0.68	0.47	0.72	3.4	0.398	12.4	3.1
MIR2	4	miRNA486 Treated	M	0.7	511	1.49	0.68	54.6	0.52	0.7	0.46	0.73	3.22	0.372	12.5	3.13
MIR3	4	miRNA486 Treated	M	0.7	505	1.51	0.68	54.8	0.43	0.66	0.43	0.74	3.49	0.377	10.4	2.6
MIR4	4	miRNA486 Treated	M	0.7	495	1.66	0.78	53	0.44	0.64	0.43	0.66	3.91	0.416	12.4	3.1
MIR5	4	miRNA486 Treated	M	0.7	496	1.43	0.68	52.8	0.39	0.58	0.39	0.68	3.69	0.358	8.3	2.08
MIR6	4	miRNA486 Treated	M	0.7	526	1.66	0.74	55.1	0.45	0.66	0.47	0.83	3.53	0.414	13.4	3.35
MIR7	4	miRNA486 Treated	M	0.7	501	1.59	0.78	50.8	0.39	0.61	0.43	0.66	3.68	0.397	10.7	2.68
MIR8	5	miRNA486 Treated	M	0.7	535	1.31	0.61	53.1	0.44	0.69	0.4	0.71	3.27	0.261	8.2	1.64
MIR9	5	miRNA486 Treated	M	0.7	508	1.46	0.72	50.9	0.41	0.58	0.39	0.68	3.71	0.293	9.1	1.82
Mean					509.429	1.51714	0.712857	52.9286	0.421429	0.631429	0.42	0.708571	3.61143	0.359429	10.3571	2.46714
SD					5.7935	0.0487811	0.0231675	0.634603	0.00936777	0.0160992	0.0109109	0.0229314	0.0767937	0.0228878	0.756199	0.243767
	BW				HR M-mode	LVIDd	LVIDs	%FS	IVSd	IVSs	LVPWd	LVPWs	EDD/PWD	LVDd/BW	LVM(d)	LVM/BW
	(g)				(bpm)	(mm)	(mm)		(mm)	(mm)	(mm)	(mm)			(mg)	Index (%)
Ttest: Control vs. Treated					0.102089	0.00106263	0.000544352	0.131851	0.324188	0.324876	0.318881	0.489172	0.00178103	0.0333715	0.0182765	0.0508318
