# Supplementary material for: miR-486 is modulated by stretch and increases ventricular growth
Source: JCI Insight. 2019 Sep 12;4(19):e125507. doi: 10.1172/jci.insight.125507 (PMC6795397; doi:10.1172/jci.insight.125507)
Supplement: Supplemental Table 4 [file jciinsight-4-125507-s043.xlsx]

## Sheet: Sheet1
Gene ID	log2 fold change	average pvalue	-log10 P
Aldh2	1.04248	0.177805	0.750056
Gc	0.805601	0.158627	0.799624
Stat1	0.750934	0.0012083	2.91783
Fga	0.722334	0.0054242	2.26566
Ech1	0.681383	0.0200479	1.69793
Gsn	0.62899	0.00486148	2.31323
Dmrta1	0.575275	0.184429	0.734172
Cox5b	0.525098	0.13817	0.859585
Fus	0.494169	0.0547144	1.2619
Cox5a	0.464176	0.0497037	1.30361
Npm1	0.443497	0.100165	0.999282
Hbb-b2	0.442916	0.0896726	1.04734
Uqcrb	0.426936	0.1855	0.731655
Kng1	0.421503	0.0940648	1.02657
Rpl10	0.40976	0.0872589	1.05919
Mars	0.399607	0.141502	0.849239
Cmpk1	0.39005	0.16269	0.78864
Fgg	0.379609	0.188104	0.725602
Tcerg1	0.376714	0.168211	0.774144
Fgb	0.362106	0.136627	0.864462
Tpi1	0.356655	0.0297994	1.52579
Rbbp4	0.356183	0.112099	0.950398
St13	0.314761	0.11341	0.94535
Eef1b	0.307787	0.0632029	1.19926
Rpl5	0.307014	0.188468	0.724761
Gyg	0.304769	0.146914	0.832938
Slc8a1	0.297584	0.176393	0.753518
Khdrbs1	0.295988	0.173201	0.76145
Lum	0.283131	0.0703644	1.15265
Pabpc4	0.282732	0.0336501	1.47301
Dpysl3	0.282203	0.0122604	1.91149
Khsrp	0.253275	0.104988	0.978861
Flna	0.242756	0.0673417	1.17172
Tkt	0.236708	0.098891	1.00484
Hdlbp	0.207218	0.138013	0.860079
Ddx3x	0.206548	0.176307	0.75373
Tln1	0.205339	0.0621494	1.20656
Hspa8	0.198689	0.0904959	1.04337
Atic	0.185818	0.192067	0.716548
Shmt2	0.177289	0.147933	0.829935
Afg3l2	0.175098	0.144602	0.839824
Dpysl2	0.169144	0.116592	0.933333
Naca	0.16284	0.108151	0.965969
Atp5f1	-0.170137	0.197104	0.705305
Pgm2	-0.232617	0.130429	0.884627
Ndufs1	-0.240698	0.19083	0.719354
Aldh6a1	-0.240899	0.0761488	1.11834
Anxa6	-0.24428	0.132229	0.878672
Hspg2	-0.282719	0.161468	0.791912
Ttn	-0.282721	0.00020216	3.69431
Acads	-0.285783	0.0922137	1.0352
Dync1h1	-0.286388	0.0206175	1.68576
Psma4	-0.29271	0.154412	0.811319
Atp5i	-0.295137	0.0745151	1.12776
Got1	-0.299718	0.0137132	1.86286
Slc25a11	-0.31615	0.0649198	1.18762
Obscn	-0.322844	0.178131	0.74926
Lrpprc	-0.329065	0.0631426	1.19968
Dars	-0.336627	0.0674808	1.17082
Ndufa13	-0.338121	0.172732	0.762628
Pygm	-0.341463	0.0248549	1.60459
Rps9	-0.342693	0.146037	0.835538
Mapre2	-0.343934	0.197161	0.705179
Ptrf	-0.345395	0.0930798	1.03114
Srsf5	-0.348022	0.148856	0.827234
Slc25a12	-0.349135	0.163509	0.786458
Atp1b1	-0.362214	0.157788	0.801925
Paics	-0.36822	0.186195	0.730033
Ywhae	-0.370914	0.166119	0.779579
Ehd4	-0.371364	0.0714625	1.14592
Slc25a3	-0.378375	0.104226	0.982022
Serpinb6a	-0.380373	0.102796	0.988022
Acsl1	-0.382682	0.152241	0.817467
Hadhb	-0.389869	0.0959518	1.01795
Ndufa9	-0.391492	0.101976	0.9915
Cpt2	-0.400927	0.0332767	1.47786
Psma7	-0.425366	0.117133	0.93132
Ogdh	-0.430282	0.0531621	1.2744
Ldha	-0.454284	0.0513029	1.28986
Ctsd	-0.455446	0.0286718	1.54254
Acot9	-0.458337	0.155684	0.807757
Gnb2l1	-0.506597	0.102987	0.987217
Myom2	-0.517334	0.137564	0.861495
Hist1h3b	-0.525896	0.0670299	1.17373
Iars	-0.531086	0.122022	0.91356
Crat	-0.532756	0.0573104	1.24177
Slc25a5	-0.538579	0.137674	0.861148
Esd	-0.542165	0.156958	0.804218
Ywhaz	-0.548456	0.0666203	1.17639
Slc25a4	-0.549149	0.146799	0.833276
Sod2	-0.551938	0.0827651	1.08215
Ndufb3	-0.552682	0.0470599	1.32735
Srsf3	-0.557537	0.181778	0.740458
Myom1	-0.565053	0.0261434	1.58264
Fabp3	-0.57678	0.060753	1.21643
Kars	-0.580963	0.1171	0.931442
Col15a1	-0.58532	0.0829069	1.08141
Pmpca	-0.604477	0.035491	1.44988
Myh6	-0.619184	4.07854e-05	4.38949
Rps3	-0.625391	0.014228	1.84686
Idh3g	-0.649219	0.166588	0.778356
Eif3b	-0.654993	0.137859	0.860566
Slc25a20	-0.660337	0.0119937	1.92105
Atp5c1	-0.662326	0.0746474	1.12699
Ehd2	-0.684941	0.00413372	2.38366
Csrp3	-0.707258	0.18051	0.743498
Srsf2	-0.721401	0.180657	0.743145
Apobec2	-0.747081	0.120131	0.920345
Ehd1	-0.751182	0.134228	0.872158
Ckmt2	-0.760018	0.166449	0.77872
Atp5j	-0.828678	0.12128	0.91621
Des	-0.843743	0.0511159	1.29144
Myl3	-1.10791	0.0118762	1.92532
Krt18	-1.10969	0.109674	0.959894
Prpf8	-1.19925	0.174668	0.757786
Hbbt1	-1.73364	0.125777	0.900398
